# Supplementary material for: Safety and Efficacy of Programmed Cell Death 1 and Programmed Death Ligand-1 Inhibitors in the Treatment of Cancer: An Overview of Systematic Reviews
Source: Front Immunol. 2022 Jul 13;13:953761. doi: 10.3389/fimmu.2022.953761 (PMC9326177; doi:10.3389/fimmu.2022.953761)
Supplement: Supplementary file 1 [file Table_1.xlsx]

## Sheet: Sheet1
Supplementary Table S1-PubMed Search Strategy
1	Pembrolizumab[Supplementary Concept] OR Pembrolizumab[Title/Abstract] OR SCH-900475[Title/Abstract] OR Keytruda[Title/Abstract] OR MK-3475[Title/Abstract] OR Lambrolizumab[Title/Abstract]
2	Nivolumab[Mesh] OR Nivolumab[Title/Abstract] OR Opdivo[Title/Abstract] OR ONO 4538[Title/Abstract] OR ONO-4538[Title/Abstract] OR ONO4538[Title/Abstract] OR MDX-1106[Title/Abstract] OR MDX 1106[Title/Abstract] OR MDX1106 OR BMS-936558[Title/Abstract] OR BMS 936558 OR BMS936558
3	Toripalimab[Supplementary Concept] OR Toripalimab[Title/Abstract]
4	Sintilimab[Supplementary Concept] OR Sintilimab[Title/Abstract] OR IBI 308[Title/Abstract] OR IBI308[Title/Abstract] OR IBI-308[Title/Abstract]
5	Camrelizumab[Supplementary Concept] OR Camrelizumab[Title/Abstract] OR SHR-1210[Title/Abstract] OR SHR 1210
6	Tislelizumab[Supplementary Concept] OR Tislelizumab[Title/Abstract]
7	Cemiplimab[Supplementary Concept] OR Cemiplimab[Title/Abstract] OR REGN2810[Title/Abstract]
8	Durvalumab[Supplementary Concept] OR Durvalumab[Title/Abstract] OR MEDI4736[Title/Abstract] OR MEDI-4736 OR Imfinzi[Title/Abstract]
9	Atezolizumab[Supplementary Concept] OR Atezolizumab[Title/Abstract] OR anti-PDL1[Title/Abstract] OR Immunoglobulin G1[Title/Abstract] OR MPDL3280A[Title/Abstract] OR MPDL-3280A[Title/Abstract] OR Tecentriq[Title/Abstract] OR RG7446[Title/Abstract] OR RG-7446[Title/Abstract]
10	Avelumab[Supplementary Concept] OR Avelumab[Title/Abstract] OR MSB-0010682[Title/Abstract] OR MSB0010682[Title/Abstract] OR Bavencio[Title/Abstract] OR MSB0010718C[Title/Abstract] OR MSB-0010718C[Title/Abstract]
11	Immune Checkpoint Inhibitors[Mesh] OR Immune Checkpoint Inhibitors[Title/Abstract] OR PD-L1 Inhibitors[Title/Abstract] OR Programmed Death-Ligand 1 Inhibitors[Title/Abstract] OR PD-1 Inhibitors[Title/Abstract] OR Programmed Cell Death Protein 1 Inhibitors[Title/Abstract]
12	#1 OR #2 OR #3 OR #4 OR #5 OR #6 OR #7 OR #8 OR #9 OR #10 OR #11
13	Meta-Analysis[Publication Type] OR Meta-Analysis as Topic[Mesh] OR Network Meta-Analysis[Mesh] OR Meta-Analysis[Title/Abstract]
14	Systematic Review[Publication Type] OR Systematic Reviews as Topic[Mesh] OR Systematic Review[Title/Abstract]
15	#13 OR #14
16	#12 AND #15
