# Supplementary material for: Safety and Efficacy of Programmed Cell Death 1 and Programmed Death Ligand-1 Inhibitors in the Treatment of Cancer: An Overview of Systematic Reviews
Source: Front Immunol. 2022 Jul 13;13:953761. doi: 10.3389/fimmu.2022.953761 (PMC9326177; doi:10.3389/fimmu.2022.953761)
Supplement: Supplementary file 2 [file Table_2.xlsx]

## Sheet: Basic characteristics
Supplementary Table S2-Basic Characteristics of The Included Studies
Serial number	Study	First author	Country	Language	Year of publication	Indication	Inlcuded RCTs	Sample size	Interventions	Controls	Conlusions	Methodological tool	Trial registration number
1	Anti-PD-L1 antibody for non-small cell lung cancer: A meta analysis of effectiveness and safey	Wang Xinyi	China	Chinese	2016	NSCLC	4	2392	PD-1/PD-L1	Docetaxel	B C D H I	Jadad	/
2	Safety of PD-1/PD-L1 antibody versus docetaxel for advancer non-small cell lung cancer: a meta analysis	Su Qiang	China	Chinese	2016	NSCLC	4	2392	PD-1/PD-L1	Docetaxel	H I	Jadad	/
3	Anti-PD-1/PD-L1 antibody therapy for pretreated advanced nonsmall-cell lung cancer: A meta-analysis of randomized clinical trials	Zhou Guowu	China	English	2016	NSCLC	3	1141	PD-1/PD-L1	Docetaxel	B C D I	Jadad	/
4	Efficacy and safety of antibodies targeting PD-1/PD-L1 inhibitors versus chemotherapy in the treatment of non-small cell lung cancer: a meta- analysis	Qin Zemin	China	Chinese	2017	NSCLC	5	3042	PD-1/PD-L1	CT	A B C H I	Cochrane Risk of Bias tool	/
5	Efficacy and safety of anti PD-1/PD-L1 antibodies in the treatment of non-small cell lung cancer: a meta- analysis	Fen Haiming	China	Chinese	2017	NSCLC	5	2580	PD-1/PD-L1	CT	B C D H I	Cochrane Risk of Bias tool	/
6	Anti-PD-1/PD-L1 antibody versus conventional chemotherapy for previously-treated, advanced non-small-cell lung cancer: a meta-analysis of randomized controlled trials	Yongxun Zhuansun	China	English	2017	NSCLC	4	2174	PD-1/PD-L1	CT	A B C H I	Cochrane Risk of Bias tool	/
7	Anti-PD-1/anti-PD-L1 immunotherapy versus docetaxel for previously treated advanced non-small cell lung cancer: a systematic review and meta-analysis of randomised clinical trials	Allan Ramos-Esquivel	Costa Rica	English	2017	NSCLC	4	2737	PD-1/PD-L1	Docetaxel	A B C I	Cochrane Risk of Bias tool	/
8	Indirect comparison between pembrolizumab and nivolumab for the treatment of non-small cell lung cancer: A meta-analysis of randomized clinical trials	Peng, Tzu-Rong	China	English	2017	NSCLC	3	1887	PD-1	Docetaxel	A B C H I	Cochrane Risk of Bias tool	/
9	Prognostic value of KRAS mutation in advanced non-small-cell lung cancer treated with immune checkpoint inhibitors: A metaanalysis and review	Jung Han Kim	South Korean	English	2017	NSCLC	3	1719	PD-1/PD-L1	Docetaxel	B	/	/
10	Prognostic value of smoking status in non-small-cell lung cancer patients treated with immune checkpoint inhibitors: a metaanalysis	Jung Han Kim	South Korean	English	2017	NSCLC	6	3252	PD-1/PD-L1	CT	B D	/	/
11	Checkpoint Inhibitors in Metastatic EGFR-Mutated Non-Small Cell Lung Cancer-A Meta-Analysis	Chee Khoon Lee	Australia	English	2017	NSCLC	3	1903	PD-1/PD-L1	Docetaxel	B	/	/
12	Survival benefit of immune checkpoint inhibitors according to the histology in non-small-cell lung cancer: A meta-analysis and review	Bum Jun Kim	South Korean	English	2017	NSCLC	7	3767	PD-1/PD-L1	CT	A B	/	/
13	Effect of anti-PD-1/PD-L1 antibodies in the treatment of non-small cell lung cancer: a meta- analysis	Zhou Junxiang	China	Chinese	2018	NSCLC	6	2556	PD-1/PD-L1	CT	B C I	Cochrane Risk of Bias tool	/
14	Efficacy and safety of PD-1antibody/PD-L1 antibody versus docetaxel in non-small cell lung cancer: a meta analysis	Wan Qiu	China	Chinese	2018	NSCLC	4	1991	PD-1/PD-L1	Docetaxel	A B C	Cochrane Risk of Bias tool	/
15	Efficacy of PD-1/PD-L1 inhibitors in the treatment of younger versus elderly non-small cell lung cancer patients: a meta analysis	Song Peng	China	Chinese	2018	NSCLC	6	3277	PD-1/PD-L1	CT	B	Jadad	/
16	Efficacy and safety of immune checkpoint inhibitors in the treatment of non-small cell lung cancer: a meta- analysis	Chen Linjun	China	Chinese	2018	NSCLC	8	4207	PD-1/PD-L1	CT	A B C H	Cochrane Risk of Bias tool	/
17	The effectiveness of PD-1 inhibitors in non-small cell lung cancer (NSCLC) patients of different ages	Wu Yingcheng	China	English	2018	NSCLC	4	2192	PD-1	CT	A B	Cochrane Risk of Bias tool	/
18	Impact of smoking on efficacy of PD-I/PD-LI inhibitors in non-small cell lung cancer patients: a meta-analysis	Li Bingjia	China	English	2018	NSCLC	4	1981	PD-1/PD-L1	CT	A B	Cochrane Risk of Bias tool	/
19	Clinical and molecular characteristics associated with survival among patients treated with checkpoint inhibitors for advanced non-small cell lung carcinoma: A systematic review and meta-analysis	Chee Khoon Lee	Australia	English	2018	NSCLC	5	3025	PD-1/PD-L1	Docetaxel	B	/	/
20	Impact of Clinicopathologic Features on the Efficacy of PD-1/PD-L1 Inhibitors in Patients With Previously Treated Non-small-cell Lung Cancer	Jiang Tao	China	English	2018	NSCLC	5	3025	PD-1/PD-L1	CT	A B	/	/
21	Immune-checkpoint inhibitor plus chemotherapy versus conventional chemotherapy for first-line treatment in advanced non-small cell lung carcinoma: a systematic review and meta-analysis	Zhou Yixin	China	English	2018	NSCLC	6	3144	PD-1/PD-L1+CT	CT	A B C J O P Q	Cochrane Risk of Bias tool	/
22	Anti-PD-1/PD-L1 Antibody Therapy for Pretreated Advanced or Metastatic Nonsmall Cell Lung Carcinomas and the Correlation between PD-L1 Expression and Treatment Effectiveness: An Update Meta-Analysis of Randomized Clinical Trials	Zhao Qiuling	China	English	2018	NSCLC	5	3025	PD-1/PD-L1	Docetaxel	A B C I	Jadad	/
23	Impact of PD-L1 expression, driver mutations and clinical characteristics on survival after anti-PD-1/PD-L1 immunotherapy versus chemotherapy in non-small-cell lung cancer: A meta-analysis of randomized trials	Huang Qingyuan	China	English	2018	NSCLC	7	3871	PD-1/PD-L1	CT	A B	/	/
24	A meta-analysis of nivolumab for the treatment of advanced non-small-cell lung cancer	Chen Shuo	China	English	2018	NSCLC	3	1395	Nivolumab	CT	D E F I	Cochrane Risk of Bias tool	/
25	Smoking and EGFR status may predict outcomes of advanced NSCLC treated with PD-(L)1 inhibitors beyond first line: A meta-analysis	Omar Abdel-Rahman	Egypt	English	2018	NSCLC	5	3013	PD-1/PD-L1	Docetaxel	B	Cochrane Risk of Bias tool	/
26	Meta-analysis of efficacy and safety of PD-1 inhibitors and platinum-based chemotherapy in first-line treatment of advanced non-small cell patients	Zhang Peipei	China	Chinese	2019	NSCLC	5	1467	PD-1 PD-1+Platinum	Platinum-based chemotherapy	A B C K	Cochrane Risk of Bias tool	/
27	Efficacy and safety of PD-1/PD-L1 inhibitor versun chemotherapy in first-line treatment of advanced non-small cell lung cancer: a meta analysis	Wei Yu	China	Chinese	2019	NSCLC	7	4101	PD-1/PD-L1 PD-1/PD-L1+CT	CT	A B C K	Cochrane Risk of Bias tool	/
28	The overall efficacy and safety of PD-1/PD-L1 antibody and docetaxel in the treatment of advanced non-small cell lung cancer: a meta analysis	Fu Peng	China	Chinese	2019	NSCLC	4	2737	PD-1/PD-L1	Docetaxel	A B I	Jadad	/
29	Efficacy and safety of immune checkpoint inhibitors plus chemotherapy as a first-line treatment for advanced non-small cell lung cancer: a meta- analysis	Ding Yunlan	China	Chinese	2019	NSCLC	7	3722	PD-1/PD-L1+CT	CT	A B C N O P Q	Cochrane Risk of Bias tool	/
30	Checkpoint inhibitors plus chemotherapy for first-line treatment of advanced non-small cell lung cancer: a systematic review and meta-analysis of randomized controlled trials	Aung Myint Tun	America	English	2019	NSCLC	7	4322	PD-1/PD-L1+CT	CT	A B C J O	Cochrane Risk of Bias tool	/
31	PD-L1 for selecting non-small-cell lung cancer patients for first-line immuno-chemotherapy combination: a systematic review and meta-analysis	Antonio Rossi	Italy	English	2019	NSCLC	7	4278	PD-1/PD-L1+CT	CT	A B	/	/
32	Efficacy of PD-1/PD-L1 inhibitors in patients with advanced non-small cell lung cancer: A meta-analysis of randomized clinical trials	Tzu-Rong Peng	China	English	2019	NSCLC	7	3870	PD-1/PD-L1	CT	B	Cochrane Risk of Bias tool	/
33	The incidence and relative risk of PD-1/PD-L1 inhibitors-related colitis in non-small cell lung cancer: A meta-analysis of randomized controlled trials	Lin Lanlan	China	English	2019	NSCLC	9	5990	PD-1/PD-L1	CT	P Q	Cochrane Risk of Bias tool	/
34	First-line treatment for patients with advanced non-small cell lung carcinoma and high PD-L1 expression: pembrolizumab or pembrolizumab plus chemotherapy	Zhou Yixin	China	English	2019	NSCLC	5	1289	Pembrolizumab Pembrolizumab+CT	CT	A B C	Cochrane Risk of Bias tool	/
35	Clinical efficacy and safety of anti-PD-1/PD-L1 treatments in non-small cell lung cancer (NSCLC)	Zeng Tian	China	English	2019	NSCLC	9	4232	PD-1/PD-L1	CT	A B C H	Cochrane Risk of Bias tool	/
36	The association of PD-L1 expression with the efficacy of anti-PD-1/PD-L1 immunotherapy and survival of non-small cell lung cancer patients: a meta-analysis of randomized controlled trials	Xu Yangyang	China	English	2019	NSCLC	15	10025	PD-1/PD-L1 PD-1/PD-L1+CT	CT	A B C	Cochrane Risk of Bias tool	/
37	Efficacy and safety of programmed death 1 inhibitors in patients with advanced non-small cell lung cancer: a meta-analysis	Liu Yi	China	English	2019	NSCLC	6	3930	PD-1	CT	A B H I	Cochrane Risk of Bias tool	/
38	PD-L1 expression and EGFR status in advanced non-small-cell lung cancer patients receiving PD-1/PD-L1 inhibitors: a meta-analysis	Li Jing	China	English	2019	NSCLC	12	6932	PD-1/PD-L1 PD-1/PD-L1+CT	CT	A B C	Jadad	/
39	Chemotherapy in Combination With Immune Checkpoint Inhibitors for the First-Line Treatment of Patients With Advanced Non-small Cell Lung Cancer: A Systematic Review and Literature-Based Meta-Analysis	Alfredo Addeo	Switzerland	English	2019	NSCLC	8	4620	PD-1/PD-L1+CT	CT	A B	/	/
40	Incidence and Risk of Thyroid Dysfunction in Advanced or Metastatic Non-small Cell Lung Cancer Patients Treated with Pembrolizumab: A Meta-analysis	Haisam Abid	America	English	2019	NSCLC	4	1603	Pembrolizumab	Placebo	P	Jadad	/
41	Effectiveness and safey of pembrolizumab in the treatment of non-small cell lung cancer: a meta- analysis	Yu Kefu	China	Chinese	2020	NSCLC	6	3910	Pembrolizumab Pembrolizumab+CT	CT	A B H	Cochrane Risk of Bias tool	/
42	Efficacy and safety of PD-1 inhibitors in the treatment of advanced non-small cell lung cancer: a meta analysis	Wang Liliang	China	Chinese	2020	NSCLC	4	2299	PD-1	Docetaxel	A B H I	Cochrane Risk of Bias tool	/
43	A meta analysis of efficacy and safety of PD-1/PD-L1 inhibitors for treatment of advanced non-small cell lung cancer	Jiang Aimin	China	Chinese	2020	NSCLC	7	3945	PD-1/PD-L1 PD-1/PD-L1+CT	CT	A B C H I	Cochrane Risk of Bias tool	/
44	Comparison in treatment efficacy and safety between PD-1/PD-L1 inhibitor combined with chemotherapy and chemotherapy alone as first treatment for advanced NSCLC: a meta analysis	Huo Gengwai	China	Chinese	2020	NSCLC	6	3238	PD-1/PD-L1+CT	CT	A B	Jadad	/
45	The relative and absolute benefit of programmed death receptor-1 vs programmed death ligand 1 therapy in advanced non-small-cell lung cancer: A systematic review and meta-analysis	Yi Kun	China	English	2020	NSCLC	23	15797	PD-1/PD-L1 PD-1/PD-L1+CT	CT	P	Cochrane Risk of Bias tool	/
46	Efficacy and safety of immune checkpoint inhibitors in patients with advanced non– small cell lung cancer (NSCLC): a systematic literature review	Gernot Wagner	Austria	English	2020	NSCLC	6	3904	PD-1/PD-L1	Docetaxel	A B H	Cochrane Risk of Bias tool	CRD42018104751
47	Clinical Efficacy of Immune Checkpoint Inhibitors in Older Non-small-Cell Lung Cancer Patients: A Meta-Analysis	Sun You-Meng	China	English	2020	NSCLC	8	4633	PD-1/PD-L1	CT	B D	Cochrane Risk of Bias tool	/
48	Comparative efficacy and safety of PD-1/PD-L1 Inhibitors versus platinum-based chemotherapy for the first-line treatment of advanced non-small cell lung cancer: a meta analysis of randomized controlled trials	Li Zhi-Qiang	China	English	2020	NSCLC	10	6195	PD-1/PD-L1 PD-1/PD-L1+CT	CT	A B N O P Q	Cochrane Risk of Bias tool	/
49	Indirect comparison between immunotherapy alone and immunotherapy plus chemotherapy as first- line treatment for advanced nonsmall cell lung cancer: a systematic review	Li Lingling	China	English	2020	NSCLC	10	5765	PD-1/PD-L1 PD-1/PD-L1+CT	CT	A B C J O P Q	Cochrane Risk of Bias tool	CRD42018116589
50	First‑line PD‑1/PD‑L1 inhibitor plus chemotherapy vs chemotherapy alone for negative or < 1% PD‑L1‑expressing metastatic non‑small‑cell lung cancers	Thierry Landre	France	English	2020	NSCLC	8	4293	PD-1/PD-L1+CT	CT	A B C	/	/
51	PD-(L)1 Inhibitors in Combination with Chemotherapy as First-Line Treatment for Non-Small-Cell Lung Cancer: A Pairwise Meta-Analysis	Jorge García-González	Spain	English	2020	NSCLC	7	4562	PD-1/PD-L1+CT	CT	A B C	/	/
52	Programmed death-1 or programmed death ligand-1 inhibitors? A meta-analysis of differential efficacy as compared to chemotherapy in advanced non-small cell lung cancer	Hakan Bozcuk	Turkey	English	2020	NSCLC	16	9739	PD-1/PD-L1 PD-1/PD-L1+CT	CT	B	/	/
53	Effectivity and safety of PD-1/PD-L1 inhibitors for different level of PD-L1positive, advanced NSCLC: A meta-analysis of 4939 patients from randomized controlled trials	Shi Yuanchao	China	English	2020	NSCLC	10	4939	PD-1/PD-L1	CT	A B H I P Q	Cochrane Risk of Bias tool	/
54	Predictors of Survival Benefit From Immune Checkpoint Inhibitors in Patients With Advanced Non-small-cell Lung Cancer: A Systematic Review and Meta-analysis	Jacques. Raphael	Britain	English	2020	NSCLC	9	6310	PD-1/PD-L1	CT	B D	Cochrane Risk of Bias tool	/
55	A meta-analysis on immune checkpoint inhibitor efficacy for advanced non-small cell lung cancer between East Asians versus non-East Asians	Peng Siyu	Singapore	English	2020	NSCLC	7	5465	PD-1/PD-L1 PD-1/PD-L1+CT PD-1/PD-L1+CTLA-4	CT	A B	Cochrane Risk of Bias tool	/
56	Efficacy of anti-PD-1/PD-L1 inhibitors versus docetaxel in the treatment of non-small cell lung cancer: a systematic review and meta-analysis	Jin Gang	China	Chinese	2021	NSCLC	12	9294	PD-1/PD-L1	Docetaxel	A B	Cochrane Risk of Bias tool	/
57	Efficacy of immune checkpoint inhibitors in the treatment of non-small cell lung cancer patients with different genes mutation: A meta-analysis	Zhang Rui	China	English	2021	NSCLC	7	4453	PD-1/PD-L1 PD-1/PD-L1+CT	CT	A B	Cochrane Risk of Bias tool	/
58	The optimal immune checkpoint inhibitors combined with chemotherapy for advanced non-small-cell lung cancer: a systematic review and meta-analysis	Yang Y	China	English	2021	NSCLC	8	4253	PD-1/PD-L1+CT	CT	A B C J O	Cochrane Risk of Bias tool	/
59	EGFR mutation status in non-small cell lung cancer receiving PD-1/PD-L1 inhibitors and its correlation with PD-L1 expression: a meta-analysis	Yang Huimin	China	English	2021	NSCLC	4	2793	PD-1/PD-L1	Docetaxel	B	Jadad	/
60	The Predictive Value of Clinical and Molecular Characteristics or Immunotherapy in Non-Small Cell Lung Cancer: A Meta-Analysis of Randomized Controlled Trials	Xu Yangyang	China	English	2021	NSCLC	19	11983	PD-1/PD-L1 PD-1/PD-L1+CT PD-1/PD-L1+CTLA-4	CT	B	Cochrane Risk of Bias tool	CRD42020206062
61	The efficacy and safety of PD-1/PD-L1 inhibitors versus chemotherapy in patients with previously treated advanced non-small-cell lung cancer: A meta-analysis	Wu Linguangjin	China	English	2021	NSCLC	8	4122	PD-1/PD-L1	CT	A B C H I	Cochrane Risk of Bias tool	CRD42020158037
62	Incidence risk of PD-1/PD-L1–related pneumonia and diarrhea in non-small cell lung cancer (NSCLC) patients: a systematic review and meta-analysis of randomized controlled trials	Tong Zhiqiang	China	English	2021	NSCLC	17	11363	PD-1/PD-L1 PD-1/PD-L1+CT	CT	P Q	Cochrane Risk of Bias tool	/
63	Safety and Efficacy of Anti-PD-1/PD-L1 Inhibitors Compared With Docetaxel for NSCLC: A Systematic Review and Meta-Analysis	Ma Long	China	English	2021	NSCLC	12	9294	PD-1/PD-L1	Docetaxel	A B I	Cochrane Risk of Bias tool	/
64	The association between the incidence risk of pneumonitis and PD-1/PD-L1 inhibitors in advanced NSCLC: A meta-analysis of randomized controlled trials	Lin Guofu	China	English	2021	NSCLC	16	9500	PD-1/PD-L1 PD-1/PD-L1+CT	CT	P Q	Cochrane Risk of Bias tool	/
65	The Effect of Asymptomatic and/or Treated Brain Metastases on Efficacy of Immune Checkpoint Inhibitors in Metastatic Non–Small Cell Lung Cancer: A Meta-Analysis	Li Sihan	China	English	2021	NSCLC	15	10358	PD-1/PD-L1 PD-1/PD-L1+CT PD-1/PD-L1+CTLA-4	CT	A B	Cochrane Risk of Bias tool	/
66	Anti-PD-(L)1 for KRAS-mutant advanced non-small-cell lung cancers: a meta-analysis of randomized-controlled trials	Thierry Landre	France	English	2021	NSCLC	6	4809	PD-1/PD-L1 PD-1/PD-L1+CT	CT	A B	/	/
67	Efficacy of atezolizumab to treat non-small-cell lung cancer: a meta-analysis based on randomized clinical trials	Hu Caihong	China	English	2021	NSCLC	7	4322	Atezolizumab Atezolizumab+CT	CT	A B	Cochrane Risk of Bias tool	/
68	Efficacy and safety of pembrolizumab for treating advanced non-small-cell lung cancer: a meta-analysis of phase II and III randomized controlled trials	Gong Tianyao	China	English	2021	NSCLC	7	3988	Pembrolizumab Pembrolizumab+CT	CT	A B C	Jadad	/
69	The prognostic impact of tumor mutational burden (TMB) in the first-line management of advanced non-oncogene addicted non-small-cell lung cancer (NSCLC): a systematic review and meta-analysis of randomized controlled trials	A. Galvano	Italy	English	2021	NSCLC	5	3848	PD-1/PD-L1 PD-1/PD-L1+CTLA-4	CT	A B F	Cochrane Risk of Bias tool	CRD42020179759
70	Single or combined immune checkpoint inhibitors compared to first‐line platinum‐based chemotherapy with or without bevacizumab for people with advanced non‐small cell lung cancer	Ferrara R	Italy	English	2021	NSCLC	7	5893	PD-1/PD-L1 PD-1/PD-L1+CTLA-4	CT	A B C I	Cochrane Risk of Bias tool	CD013257
71	Programmed Cell Death Protein-1 Inhibitors Versus Programmed Death-Ligand 1 Inhibitors in Addition to Chemotherapy for the First-Line Treatment of Advanced NSCLC: A Systematic Review and Meta-Analysis	Alessandro Di Federico	Italy	English	2021	NSCLC	8	4466	PD-1/PD-L1+CT	CT	A B C O	Cochrane Risk of Bias tool	/
72	PD-(L)1 inhibitors as single-agent or in combination with chemotherapy for advanced, PD-L1-high non-small cell lung cancer: a meta-analysis	Alessandro Di Federico	Italy	English	2021	NSCLC	14	3096	PD-1/PD-L1 PD-1/PD-L1+CT	CT	A B C I	Cochrane Risk of Bias tool	/
73	Sex-based differences in response to anti-PD-1 or PD-L1 treatment in patients with non-small-cell lung cancer expressing high PD-L1 levels. A systematic review and meta-analysis of randomized clinical trials	F. Conforti	Italy	English	2021	NSCLC	4	1672	PD-1/PD-L1	CT	B	/	/
74	The relationship between blood-based tumor mutation burden level and efficacy of PD-1/PD-L1 inhibitors in advanced non-small cell lung cancer: a systematic review and meta-analysis	Ba He	China	English	2021	NSCLC	6	2338	PD-1/PD-L1 PD-1/PD-L1+CT PD-1/PD-L1+CTLA-4	CT	A B C	Cochrane Risk of Bias tool	CRD42021233992
75	Efficacy and safety of first-line treatments with immune checkpoint inhibitors plus chemotherapy for non-squamous non-small cell lung cancer: a meta-analysis and indirect comparison	Shi Yafei	China	English	2021	NSCLC（Non-squamous）	5	3085	PD-1/PD-L1+CT	CT	A B O	Cochrane Risk of Bias tool	/
76	The efficacy of PD-1/PD-L1 inhibitors in advanced squamous-cell lung cancer: a meta-analysis of 3112 patients	Chen, Rui-Lian	China	English	2019	NSCLC（Squamous）	11	3112	PD-1/PD-L1 PD-1/PD-L1+CT	CT	A B	Jadad	/
77	Efficacy and safety of PD-1/PD-L1 inhibitor plus chemotherapy versus chemotherapy alone as first-line treatment for extensive-stage small cell lung cancer: A systematic review and meta-analysis	Zhang Shuang	China	English	2020	SCLC	4	1538	PD-1/PD-L1+CT	CT	A B C P Q	Cochrane Risk of Bias tool	/
78	Adding PD-1/PD-L1 Inhibitors to Chemotherapy for the First-Line Treatment of Extensive Stage Small Cell Lung Cancer (SCLC): A Meta-Analysis of Randomized Trials	Francesco Facchinetti	France	English	2020	SCLC	4	1553	PD-1/PD-L1+CT	Platinum-based chemotherapy	A B C K N P	Method for Evaluating Research and Guideline Evidence	/
79	Efficacy and safety of PD1/PDL1 blockade with platinum-based chemotherapy for extensive small cell lung cancer: A pooled analysis of randomized trials	Carlo Messina	Italy	English	2021	SCLC	3	1393	PD-1/PD-L1+CT	CT	A B F K	/	/
80	The effect of liver metastasis on efficacy of immunotherapy plus chemotherapy in advanced lung cancer	Qin Bao-Dong	China	English	2020	Lung Cancer	8	4485	PD-1/PD-L1+CT	CT	A B	Jadad	/
81	Efficacy and safety of PD-1/PD-L1 inhibitors combined with CTLA-4 inhibitor versus chemotherapy for advanced lung cancer A meta-analysis	Zhang Peipei	China	English	2021	Lung Cancer	6	3962	PD-1/PD-L1+CTLA-4	CT	A B F K	Cochrane Risk of Bias tool	/
82	Brain Metastases Status and Immunotherapy Efficacy in Advanced Lung Cancer: A Systematic Review and Meta-Analysis	Hu Hao	China	English	2021	Lung Cancer	14	9089	PD-1/PD-L1 PD-1/PD-L1+CT	CT	A B	Cochrane Risk of Bias tool	CRD42020207446
83	Efficacy and Safety Associated With Immune Checkpoint Inhibitors in Unresectable Hepatocellular Carcinoma: A Meta-analysis	Alexandre A. Jácome	Brazil	English	2021	Hepatocellular Carcinoma	3	1657	PD-1/PD-L1 PD-1/PD-L1+CT	CT	A B C I	Cochrane Risk of Bias tool	CRD42020162599
84	PD-1 Antibody Monotherapy for Malignant Melanoma: A Systematic Review and Meta-Analysis	Lin Zhijuan	China	English	2016	Melanoma	5	2828	PD-1	CT CTLA-4	A C H	Cochrane Risk of Bias tool	/
85	The efficacy and safety of nivolumab in the treatment of advanced melanoma: a meta-analysis of clinical trials	Jin Conghui	China	English	2016	Melanoma	4	1910	Nivolumab Nivolumab+CTLA-4	CTLA-4 CT	A C	Cochrane Risk of Bias tool	/
86	Efficacy and safety of anti-PD-1 and anti-PD-1 combined with anti-CTLA-4 immunotherapy to advanced melanoma: A systematic review and meta-analysis of randomized controlled trials	Hao Chunyan	China	English	2017	Melanoma	6	3284	PD-1 PD-1+CTLA-4	CT CTLA-4	A C H	Cochrane Risk of Bias tool	/
87	Nivolumab monotherapy or in combination with ipilimumab for metastatic melanoma: systematic review and meta-analysis of randomized-controlled trials	Amr Menshawy	Egypt	English	2018	Melanoma	4	1910	Nivolumab Nivolumab+CTLA-4	Ipilimumab CT	A C J K	Cochrane Risk of Bias tool	/
88	Efficacy and safety of PD-1 inhibitors for treating advanced melanoma: a systematic review and meta-analysis	Li Jing	China	English	2018	Melanoma	8	5209	PD-1 PD-1+CTLA-4	CT CTLA-4	A B C	Jadad	/
89	Clinical and Molecular Characteristics Associated with Survival in Advanced Melanoma Treated with Checkpoint Inhibitors	Sunil Badami	America	English	2018	Melanoma	6	3284	PD-1 PD-1+CTLA-4	CT CTLA-4	A B	Final Delphi List	/
90	Safety of pembrolizumab in the treatment of advanced malignant melanoma: a meta-analysis	Yin Yue	China	Chinese	2020	Melanoma	3	2350	Pembrolizumab	CT Ipilimumab	J K M P	Jadad	/
91	Efficacy of PD-1 inhibitors in the treatment of melanoma: a meta-analysis	Jiang Aimin	China	Chinese	2020	Melanoma	8	5533	PD-1	CT CTLA-4	A B C H I	Cochrane Risk of Bias tool	/
92	Efficacy and saftty of PD-1 inhibitors versus chemotherapy in the treatment of advanced malignant melanoma: a meta-analysis	Da Lijun	China	Chinese	2020	Melanoma	5	2273	PD-1	CT	A C E H I	Cochrane Risk of Bias tool	/
93	Efficacy and safety of PD-1 inhibitors in the treatment of advanced melanoma: a meta-analysis	Wang Liliang	China	Chinese	2021	Melanoma	3	2338	PD-1	CTLA-4	A B I J	Cochrane Risk of Bias tool	/
94	Efficacy and safety of immune checkpoint inhibitors in colorectal cancer: a meta-analysis	Zeng Tianni	China	English	2021	Colorectal Cancer	3	667	PD-1/PD-L1 PD-1/PD-L1+CTLA-4	CT	F J K	Cochrane Risk of Bias tool	CRD42021238819
95	Expression of Programmed Cell Death Ligand 1 as a Predictive Biomarker in Metastatic Urothelial Carcinoma Patients Treated with First-line Immune Checkpoint Inhibitors Versus Chemotherapy: A Systematic Review and Meta-analysis	Alessandro Rizzo	Italy	English	2021	Urothelial Carcinoma	3	2237	PD-1/PD-L1 PD-1/PD-L1+CT	CT	B	Cochrane Risk of Bias tool	/
96	First-line immune-checkpoint inhibitor combination therapy for chemotherapy-eligible patients with metastatic urothelial carcinoma: A systematic review and meta-analysis	Keiichiro Mori	Austria	English	2021	Urothelial Carcinoma	3	3255	PD-1/PD-L1 PD-1/PD-L1+CT PD-1/PD-L1+CTLA-4	CT	A B C J K	Cochrane Risk of Bias tool	CRD42020218162
97	Addition of immunotherapy to chemotherapy for metastatic triple-negative breast cancer: A systematic review and meta-analysis of randomized clinical trials	Huo Xingfa	China	English	2021	Breast Cancer	4	3007	PD-1/PD-L1+CT	CT	A E N O	/	/
98	Adverse events associated with immune checkpoint inhibitors in patients with breast cancer: A systematic review and meta-analysis	Maryam Balibegloo	Iran	English	2021	Breast Cancer	9	4687	PD-1/PD-L1 PD-1/PD-L1+CT	CT	J K	Cochrane Risk of Bias tool	/
99	The efficacy and potential predictive factors of PD-1/PD-L1 blockades in epithelial carcinoma patients: a systematic review and meta analysis	Yang Yufan	China	English	2016	Epithelial Carcinoma	11	6716	PD-1/PD-L1 PD-1/PD-L1+CTLA-4	CT CTLA-4	A B	Cochrane Risk of Bias tool	/
100	Immunotherapy versus standard of care in metastatic renal cell carcinoma. A systematic review and meta-analysis	Roberto Iacovelli	Italy	English	2018	Renal Cell Carcinoma	4	3034	PD-1/PD-L1+CT PD-1/PD-L1+CTLA-4	CT	A B F	Jadad	/
101	The efficacy and safety of immune checkpoint inhibitors combined with antiangiogenic drugs in renal cell carcinomas: a systematic review and meta-analysis	He Qian	China	English	2020	Renal Cell Carcinoma	6	3956	PD-1/PD-L1+VEGFR	CT	A B C K	Cochrane Risk of Bias tool	/
102	The Value of PD-L1 Expression as Predictive Biomarker in Metastatic Renal Cell Carcinoma Patients: A Meta-Analysis of Randomized Clinical Trials	Alberto Carretero-González	Spain	English	2020	Renal Cell Carcinoma	6	4635	PD-1/PD-L1+CT	CT	A B	/	/
103	Combining Immune Checkpoint and VEGFR Inhibition in Favorable Risk and Elderly Patients With Metastatic Renal Cell Carcinoma	Andreas Varkaris	America	English	2020	Renal Cell Carcinoma	2	/	PD-1/PD-L1+Axitinib	Sunitinib	A	Cochrane Risk of Bias tool	/
104	Patients with sarcomatoid renal cell carcinoma e redefining the first-line of treatment: A meta-analysis of randomised clinical trials with immune checkpoint inhibitors	Roberto Iacovelli	Italy	English	2020	Renal Cell Carcinoma	4	467	PD-1/PD-L1+CT PD-1/PD-L1+CTLA-4	Sunitinib	A B C	Jadad	/
105	Impact of Patients' Gender on Efficacy of Immunotherapy in Patients With Metastatic Kidney Cancer: A Systematic Review and Meta-analysis	Melanie R. Hassler	Austria	English	2020	Renal Cell Carcinoma	4	3664	PD-1/PD-L1+CT PD-1/PD-L1+CTLA-4	CT	A B	Cochrane Risk of Bias tool	/
106	Immunotherapy‑based combinations versus standard first‑line treatment for metastatic clear cell renal cell carcinoma: a systematic review and meta‑analysis	Sebastiano Buti	Italy	English	2020	Renal Cell Carcinoma	5	3960	PD-1/PD-L1+CT PD-1/PD-L1+CTLA-4	Sunitinib	A B C	/	/
107	Efficacy and safety of immunological checkpoint inhibitors combined with anti-angiogenic drugs in first-line treatment of metastatic renal cell carcinoma: a systematic review and meta-analysis	Xie Yingwei	China	English	2021	Renal Cell Carcinoma	4	2916	PD-1/PD-L1+VEGFR	Sunitinib	A C E K	Cochrane Risk of Bias tool	/
108	Balancing the Risk-Benefit Ratio of Immune Checkpoint Inhibitor and Anti-VEGF Combination Therapy in Renal Cell Carcinoma: A Systematic Review and Meta-Analysis	Li Tao	China	English	2021	Renal Cell Carcinoma	6	4227	PD-1/PD-L1+VEGFR	Sunitinib	A B C P Q	Cochrane Risk of Bias tool	INPLASY: 202130104
109	First-Line Immunotherapy Combinations in Advanced Renal Cell Carcinoma: A Rapid Review and Meta-Analysis	Jason Shpilsky	America	English	2021	Renal Cell Carcinoma	6	5121	PD-1/PD-L1+CT PD-1/PD-L1+CTLA-4	Sunitinib	A B C K	/	/
110	Risk of toxicity with immunotherapy-tyrosine kinase inhibitors for metastatic renal cell carcinoma: a meta-analysis of randomized controlled trials	Alessandro Rizzo	Italy	English	2021	Renal Cell Carcinoma	4	3059	PD-1/PD-L1+TKI	Sunitinib	J O	Cochrane Risk of Bias tool	/
111	Impact of Clinicopathological Features on Survival in Patients Treated with First-line Immune Checkpoint Inhibitors Plus Tyrosine Kinase Inhibitors for Renal Cell Carcinoma: A Meta-analysis of Randomized Clinical Trials	Alessandro Rizzo	Italy	English	2021	Renal Cell Carcinoma	3	2398	PD-1/PD-L1+TKI	Sunitinib	B	Cochrane Risk of Bias tool	/
112	Risk of selected gastrointestinal toxicities in metastatic renal cell carcinoma patients treated with immuno-TKI combinations: a meta-analysis	Alessandro Rizzo	Italy	English	2021	Renal Cell Carcinoma	4	3059	PD-1/PD-L1+TKI	Sunitinib	J O P Q	Cochrane Risk of Bias tool	/
113	Differences in oncological and toxicity outcomes between programmed cell death-1 and programmed cell death ligand-1 inhibitors in metastatic renal cell carcinoma: A systematic review and meta-analysis	Keiichiro Mori	Austria	English	2021	Renal Cell Carcinoma	5	4052	PD-1/PD-L1+CT	Sunitinib	A B C J O	Cochrane Risk of Bias tool	CRD42021240378
114	The Predictive Value of Programmed Death Ligand 1 in Patients with Metastatic Renal Cell Carcinoma Treated with Immune-checkpoint Inhibitors: A Systematic Review and Meta-analysis	Keiichiro Mori	Austria	English	2021	Renal Cell Carcinoma	5	4866	PD-1/PD-L1+CT PD-1/PD-L1+CTLA-4	Sunitinib	A	Cochrane Risk of Bias tool	/
115	Combination therapy with immune checkpoint inhibitors in advanced renal cell carcinoma: A meta-analysis of randomized controlled trials	Mo Dunchang	China	English	2021	Renal Cell Carcinoma	7	5073	PD-1/PD-L1+CT PD-1/PD-L1+CTLA-4	Sunitinib	A B C H K	Cochrane Risk of Bias tool	/
116	Immune-based combinations for the treatment of metastatic renal cell carcinoma: a meta-analysis of randomised clinical trials	Francesco Massari	Italy	English	2021	Renal Cell Carcinoma	6	5175	PD-1/PD-L1+CT PD-1/PD-L1+CTLA-4	Sunitinib	A B C	Cochrane Risk of Bias tool	/
117	Incidence and risk of hepatic toxicities with PD-1 inhibitors in cancer patients: a meta-analysis	Zhang Xi	China	English	2016	Solid Tumor	6	3390	PD-1	CT	M P	Jadad	/
118	Pneumonitis and pneumonitis-related death in cancer patients treated with programmed cell death-I inhibitors: a systematic review and meta-analysis	Cui Peng-Fei	China	English	2017	Solid Tumor	12	6240	PD-1	CT	P Q	Jadad	/
119	Effectiveness and safety of PD-1/PD-L1 inhibitors in the treatment of solid tumors: a systematic review and meta-analysis	Wang Xiaohui	China	English	2017	Solid Tumor	10	5246	PD-1/PD-L1 PD-1/PD-L1+CTLA-4	CT CTLA-4	A B C H I	/	/
120	Toxicity profile of approved anti-PD-1 monoclonal antibodies in solid tumors: a systematic review and meta-analysis of randomized clinical trials	Ricardo Costa	America	English	2017	Solid Tumor	9	5353	PD-1 PD-1+CT PD-1+CTLA-4	CT CTLA-4	H I	/	/
121	The risk of immune-related endocrine disorders associated with anti-PD-1 inhibitors therapy for solid tumors: A systematic review and meta-analysis	Su, Qiang	China	English	2018	Solid Tumor	12	5577	PD-1 PD-1+CTLA-4	CT CTLA-4	P Q	Cochrane Risk of Bias tool	/
122	Clinical and molecular characteristics associated with the efficacy of PD-1/PD-L1 inhibitors for solid tumors: a meta-analysis	Weng Yiming	China	English	2018	Solid Tumor	11	5663	PD-1/PD-L1 PD-1/PD-L1+CTLA-4	CT CTLA-4	B	Cochrane Risk of Bias tool	/
123	Efficacy of PD-1 or PD-L1 inhibitors and PD-L1 expression status in cancer: meta-analysis	Shen Xian	China	English	2018	Solid Tumor	8	4174	PD-1/PD-L1	CT/CTLA-4	B	Cochrane Risk of Bias tool	/
124	Efficacy of PD-1 & PD-L1 inhibitors in older adults: a meta-analysis	Rawad Elias	America	English	2018	Solid Tumor	9	5458	PD-1/PD-L1	CT CTLA-4	A B	/	/
125	Immune-related ocular toxicties of PD-1/PD-L1 antibody versus chemotherapy for solid tumor: a meta-analysis	Hou Yanli	China	Chinese	2020	Solid Tumor	6	4245	PD-1/PD-L1	CT	L M	Jadad	/
126	Fatal adverse events associated with programmed cell death protein 1 or programmed cell death-ligand 1 monotherapy in cancer	Zhao Bin	China	English	2020	Solid Tumor	20	12398	PD-1/PD-L1	CT	H	Cochrane Risk of Bias tool	/
127	Smoking status-based efficacy difference in anti-PD-1/PD-L1 immunotherapy: a systematic review and meta-analysis	Nie Run-Cong	China	English	2020	Solid Tumor	15	9073	PD-1/PD-L1 PD-1/PD-L1+CT	CT	A B	Cochrane Risk of Bias tool	/
128	Immune Checkpoint Inhibitors for Patients Aged ≥ 75 Years with Advanced Cancer in First‑ and Second‑Line Settings: A Meta‑Analysis	Thierry Landre	France	English	2020	Solid Tumor	15	9647	PD-1/PD-L1 PD-1/PD-L1+CTLA-4	CT	B	/	/
129	Efficacy and safety of combination PD-1/PD-L1 checkpoint inhibitors for malignant solid tumours: A systematic review	Yao Qigu	China	English	2020	Solid Tumor	19	10178	PD-1/PD-L1+CT PD-1/PD-L1+CTLA-4	CT CTLA-4	A B J O	Cochrane Risk of Bias tool	/
130	The incidence risk of programmed cell death-1/programmed cell death ligand 1 inhibitor-related alopecia for cancer patients: A systematic review and meta-analysis	Li Mingkai	China	English	2020	Solid Tumor	22	13425	PD-1/PD-L1 PD-1/PD-L1+CT	CT	J K	Cochrane Risk of Bias tool	/
131	Hepatotoxicity in patients with solid tumors treated with PD-1/PD-L1 inhibitors alone, PD-1/PD-L1 inhibitors plus chemotherapy, or chemotherapy alone: systematic review and meta-analysis	Guo Xiaodi	China	English	2020	Solid Tumor	20	11634	PD-1/PD-L1 PD-1/PD-L1+CT	CT	P Q	Cochrane Risk of Bias tool	/
132	The Anticancer Efficacy of Immune Checkpoint Inhibitors According to Patients’ Age: A Systematic Review and Meta-Analysis	Chiara Ciccarese	Italy	English	2020	Solid Tumor	29	18839	PD-1/PD-L1 PD-1/PD-L1+CT PD-1/PD-L1+CTLA-4	CT	B	Jadad	/
133	Efficacy of Anti-PD-1/PD-L1 Monotherapy or Combinational Therapy in Patients Aged 75 Years or Older: A Study-Level Meta-Analysis	Nie Runcong	China	English	2021	Solid Tumor	8	5393	PD-1/PD-L1 PD-1/PD-L1+CTLA-4	CT	A B	/	/
134	Nephrotoxicity in patients with solid tumors treated with anti-PD-1/PD-L1 monoclonal antibodies: a systematic review and meta-analysis	Li Han	China	English	2021	Solid Tumor	27	15063	PD-1/PD-L1 PD-1/PD-L1+CT PD-1/PD-L1+CTLA-4	CT CTLA-4	M P	Cochrane Risk of Bias tool	/
135	PD-1 inhibitors versus chemotherapy as second-line treatment for advanced esophageal squamous cell carcinoma: a meta-analysis	Zhu Xinxin	China	English	2021	Esophageal Carcinoma	5	1970	PD-1	CT	B C D I J	Cochrane Risk of Bias tool	/
136	Efficacy and Safety of Programmed Cell Death 1 Inhibitor Monotherapy Versus Chemotherapy as Second-Line Treatment for Advanced Esophageal Cancer: A Meta-analysis and Systematic Review	Yang Yongliang	China	English	2021	Esophageal Carcinoma	4	1683	PD-1	CT	B C D H I	Cochrane Risk of Bias tool	/
137	The efficacy and safety of antibodies targeting PD-1 for treatment in advanced esophageal cancer: A systematic review and meta-analysis	Yao Lu	China	English	2021	Esophageal Carcinoma	4	1685	PD-1	CT	B D F I J	Cochrane Risk of Bias tool	/
138	Anti-PD1/PD-L1 monotherapy vs standard of care in patients with recurrent or metastatic head and neck squamous cell carcinoma A meta-analysis of randomized controlled trials	Zhu Peng	China	English	2021	Head and Neck Squamous Cell Carcinoma	3	1345	PD-1/PD-L1	CT	B D F H I	Cochrane Risk of Bias tool	/
139	PD-1/PD-L1 inhibitor monotherapy in recurrent or metastatic squamous cell carcinoma of the head and neck: a meta-analysis	Chen Long	China	English	2021	Head and Neck Squamous Cell Carcinoma	4	2474	PD-1/PD-L1	CT	B D F H I	Cochrane Risk of Bias tool	/
140	Immune checkpoint inhibitors in pre-treated gastric cancer patients: Results from a literature-based meta-analysis	Giandomenico Roviello	Italy	English	2020	Gastric Cancer	3	1456	PD-1/PD-L1	CT	D E F J K	Jadad	CRD42019120737)
141	Predictive role of microsatellite instability for PD-1 blockade in patients with advanced gastric cancer: a meta-analysis of randomized clinical trials	F. Pietrantonio	Italy	English	2021	Gastric Cancer	4	2545	PD-1/PD-L1 PD-1/PD-L1+CT	CT	A C E	/	/
142	Oncological outcomes of addition of anti-PD1/PDL1 to chemotherapy in the therapy of patients with advanced gastric or gastro-oesophageal junction cancer： A meta-analysis	Zheng Zheng	China	English	2020	Gastric or Gastro-oesophageal Junction Cancer	3	1456	PD-1/PD-L1	CT	B D J K	Cochrane Risk of Bias tool	/
143	Efficacy of immune-checkpoint inhibitors in metastatic gastric or gastroesophageal junction adenocarcinoma by patient subgroups: A systematic review and meta-analysis	Yulia Kundel	Israel	English	2020	Gastric or Gastro-oesophageal Junction Cancer	5	2264	PD-1/PD-L1	CT	D E	Cochrane Risk of Bias tool	/
144	Meta-analysis of efficacy of PD-1/PD-L1 monoclonal antibody in gastric or adenocarcinoma of the gastroesophageal junction	Zhang Ying	China	Chinese	2021	Gastric or Gastro-oesophageal Junction Cancer	7	5273	PD-1/PD-L1 PD-1/PD-L1+CT	CT	E F G	Cochrane Risk of Bias tool	/
145	A systematic review and meta-analysis of PD-1/PD-L1 inhibitors in specific patient subgroups with advanced gastro-oesophageal junction and gastric adenocarcinoma	V. Formica	Italy	English	2021	Gastric or Gastro-oesophageal Junction Cancer	4	1962	PD-1/PD-L1	CT	E	/	/
146	PD-1/PD-L1 Inhibitors versus Chemotherapy for Previously Treated Advanced Gastroesophageal Cancer: A Meta-Analysis of Randomized Controlled Trials	Zhong Maoxi	China	English	2021	Esophageal or Gastric or Gastro-oesophageal Junction Cancer	6	2648	PD-1/PD-L1	CT	B D F H I	Cochrane Risk of Bias tool	/
147	Comparative Impact of PD-1 and PD-L1 Inhibitors on Advanced Esophageal or Gastric/Gastroesophageal Junction Cancer Treatment: A Systematic Review and Meta-Analysis	SuA Oh	South Korean	English	2021	Esophageal or Gastric or Gastro-oesophageal Junction Cancer	8	4206	PD-1/PD-L1	CT	B D K	Cochrane Risk of Bias tool	CRD42021231799
148	Treatment-associated Fatigue in Cancer Patients Treated with Immune Checkpoint Inhibitors; a Systematic Review and Meta-analysis	O. Abdel-Rahman	Egypt	English	2016	Tumor	17	10562	PD-1 PD-1+CTLA-4	CT CTLA-4	H I	/	/
149	Risk of Pneumonitis Associated with Programmed Cell Death 1 Inhibitors in Cancer Patients: A Meta-analysis	Zhang Sheng	China	English	2017	Tumor	12	5775	PD-1 PD-1+CT PD-1+CTLA-4	CT CTLA-4	P Q	Cochrane Risk of Bias tool	/
150	Risk of gastrointestinal toxicities with PD-1 inhibitors in cancer patients: A meta-analysis of randomized clinical trials	Wei Wei	China	English	2017	Tumor	14	7508	PD-1 PD-1+CTLA-4	CT CTLA-4	H I P Q	Jadad	/
151	Risk of hepatotoxicity in cancer patients treated with immune checkpoint inhibitors: A systematic review and meta-analysis of published data	Wang Wenjun	China	English	2017	Tumor	17	10562	PD-1 PD-1+CT PD-1+CTLA-4	CT CTLA-4	M P	Jadad	/
152	Risk of endocrine adverse events in cancer patients treated with PD-1 inhibitors: a systematic review and meta-analysis	Shang Yanhong	China	English	2017	Tumor	13	6578	PD-1 PD-1+CTLA-4	CT CTLA-4	P Q	Jadad	/
153	Safety and Tolerability of PD-1/PD-L1 Inhibitors Compared with Chemotherapy in Patients with Advanced Cancer: A Meta-Analysis	Tomohiro F. Nishijima	America	English	2017	Tumor	7	3450	PD-1/PD-L1	CT	H I	Jadad	/
154	Effect of Gender on the Outcome of Patients Receiving Immune Checkpoint Inhibitors for Advanced Cancer: A Systematic Review and Meta-Analysis of Phase III Randomized Clinical Trials	Antonino Grassadonia	Italy	English	2018	Tumor	21	12636	PD-1/PD-L1	CT	A B	Cochrane Risk of Bias tool	/
155	The Relative Risk and Incidence of Immune Checkpoint Inhibitors Related Pneumonitis in Patients With Advanced Cancer: A Meta-Analysis	Ma Ke	China	English	2018	Tumor	13	7092	PD-1/PD-L1	CT	P Q	Cochrane Risk of Bias tool	/
156	Efficacy of PD-1/PD-L1 inhibitors against pretreated advanced cancer: a systematic review and meta-analysis	Hu Hao	China	English	2018	Tumor	8	5093	PD-1/PD-L1	CT	A B	Cochrane Risk of Bias tool	/
157	Cancer immunotherapy efficacy and patients' sex: a systematic review and meta-analysis	Fabio Conforti	Italy	English	2018	Tumor	20	11351	PD-1/PD-L1 PD-1/PD-L1+CT PD-1/PD-L1+CTLA-4	CT CTLA-4	B	Jadad	/
158	Pneumonitis as a complication of immune system targeting drugs?—a meta-analysis of anti-PD/PD-L1 immunotherapy randomized clinical trials	Mohamed Rahouma	Egypt	English	2019	Tumor	13	7246	PD-1/PD-L1	CT	A B C I P Q	Cochrane Risk of Bias tool	/
159	Effect of region on the Outcome of Patients Receiving PD-1/PD-L1 Inhibitors for Advanced Cancer	Wang Ziheng	China	English	2019	Tumor	14	9384	PD-1/PD-L1 PD-1/PD-L1+CTLA-4	CT	A B	Cochrane Risk of Bias tool	/
160	Efficacy of immune checkpoint inhibitors in cancer patients of different ages: a meta-analysis	Li Jing	China	English	2019	Tumor	27	17546	PD-1/PD-L1 PD-1/PD-L1+CT PD-1/PD-L1+CTLA-4	CT CTLA-4	A B	Jadad	/
161	Rash and Pruritus With PD-1 Inhibitors in Cancer Patients: A Meta-Analysis of Randomized Controlled Trials	Li Jing	China	English	2019	Tumor	19	11006	PD-1 PD-1+CT PD-1+CTLA-4	CT CTLA-4	M P	Jadad	/
162	Efficacy and safety of PD-1/PD-L1 inhibitors versus standard therapy in the treatment of cancer: a meta-analysis	Wang Yuanhua	China	Chinese	2020	Tumor	11	6295	PD-1/PD-L1	CT	C I J	Cochrane Risk of Bias tool	/
163	Cardiotoxicity of programmed cell death 1 receptor/progammed cell death ligand 1 inhibtors: a meta analysis	Qiu Xuejia	China	Chinese	2020	Tumor	10	5291	PD-1/PD-L1 PD-1/PD-L1+CT	Placebo CT	P	Cochrane Risk of Bias tool	/
164	Incidence and risk of PD-1/PD-L1 inhibior-associated pneumonia in advance cancer patients: a meta analysis	Chen Kang	China	Chinese	2020	Tumor	15	8462	PD-1/PD-L1	CT	P Q	Cochrane Risk of Bias tool	/
165	Association between PD-L1 status and immune checkpoint inhibitor response in advanced malignancies: a systematic review and meta-analysis of overall survival data	Christopher J. D.Wallis	Canada	English	2020	Tumor	14	8887	PD-1/PD-L1 PD-1/PD-L1+CT PD-1/PD-L1+CTLA-4	CT	B	Cochrane Risk of Bias tool	CRD42018103668
166	A meta-analysis comparing responses of Asian versus non-Asian cancer patients to PD-1 and PDL1 inhibitor-based therapy	Peng Ling	China	English	2020	Tumor	19	11020	PD-1/PD-L1 PD-1/PD-L1+CT PD-1/PD-L1+CTLA-4	CT	A B	Jadad	/
167	The impact of smoking on the effectiveness of immune checkpoint inhibitors - a systematic review and meta-analysis	Kirsty Wai Chung Lee	Australia	English	2020	Tumor	11	7014	PD-1/PD-L1	CT	B	Cochrane Risk of Bias tool	/
168	A Systematic Review and Meta-Analysis of Immune-Related Adverse Events of Anti-PD-1 Drugs in Randomized Controlled Trials	Wang Yukun	China	English	2020	Tumor	18	9318	PD-1	CT	P	Cochrane Risk of Bias tool	/
169	Clinical efficacy and safety of anti-PD-1/PD-L1 inhibitors for the treatment of advanced or metastatic cancer: a systematic review and meta-analysis	Sun Leitao	China	English	2020	Tumor	35	21047	PD-1/PD-L1 PD-1/PD-L1+CT	CT	A B C	Cochrane Risk of Bias tool	CRD42019117020
170	Treatment-Related Adverse Events with PD-1 or PD-L1 Inhibitors: A Systematic Review and Meta-Analysis	Zhang Yixi	China	English	2021	Tumor	41	24902	PD-1/PD-L1	CT	H I P Q	Cochrane Risk of Bias tool	/
171	Efficacy of PD-1 or PD-L1 Inhibitors and Central Nervous System Metastases in Advanced Cancer: A Meta-Analysis	Peng Mingyong	China	English	2021	Tumor	8	4988	PD-1/PD-L1 PD-1/PD-L1+CT PD-1/PD-L1+CTLA-4	CT	B	Cochrane Risk of Bias tool	/
172	Efficacy and safety of anti-PD-1/PD-L1 combinations versus standard of care in cancer: a systematic review and meta-analysis	Alberto Carretero-González	Spain	English	2021	Tumor	19	10536	PD-1/PD-L1+CT	CT	A B C O	/	/
Note：A: PD-(L)1 group had a significant advantage in PFS; B: PD-(L)1 group had a significant advantage in OS; C: PD-(L)1 group had a significant advantage in ORR; D: PD-(L)1 group had no significant difference in PFS; E: PD-(L)1 group had no significant difference in OS; F: PD-(L)1 group had no significant difference in ORR; G: Control group had a significant advantage in PFS; H: PD-(L)1 group as…
