# Supplementary material for: Safety and Efficacy of Programmed Cell Death 1 and Programmed Death Ligand-1 Inhibitors in the Treatment of Cancer: An Overview of Systematic Reviews
Source: Front Immunol. 2022 Jul 13;13:953761. doi: 10.3389/fimmu.2022.953761 (PMC9326177; doi:10.3389/fimmu.2022.953761)
Supplement: Supplementary file 4 [file Table_4.xlsx]

## Sheet: Methodological quality
Supplementary Table S4-Methodological Quality
Serial number	Study	Item 1	Item 2	Item 3	Item 4	Item 5	Item 6	Item 7	Item 8	Item 9	Item 10	Item 11	Item 12	Item 13	Item 14	Item 15	Item 16	Methodological quality grade
1	Anti-PD-L1 antibody for non-small cell lung cancer: A meta analysis of effectiveness and safey	N	N	Y	Y	N	N	PY	Y	Y	N	Y	N	N	N	N	N	Critically low
2	Safety of PD-1/PD-L1 antibody versus docetaxel for advancer non-small cell lung cancer: a meta analysis	Y	N	Y	Y	Y	Y	PY	Y	Y	Y	Y	Y	Y	N	Y	N	Critically low
3	Anti-PD-1/PD-L1 antibody therapy for pretreated advanced nonsmall-cell lung cancer: A meta-analysis of randomized clinical trials	N	N	Y	Y	Y	Y	PY	Y	Y	N	Y	N	N	Y	Y	N	Critically low
4	Efficacy and safety of antibodies targeting PD-1/PD-L1 inhibitors versus chemotherapy in the treatment of non-small cell lung cancer: a meta- analysis	Y	N	Y	Y	N	Y	PY	Y	Y	Y	Y	N	N	N	Y	N	Critically low
5	Efficacy and safety of anti PD-1/PD-L1 antibodies in the treatment of non-small cell lung cancer: a meta- analysis	Y	N	Y	Y	Y	Y	PY	Y	Y	N	Y	N	N	Y	N	N	Critically low
6	Anti-PD-1/PD-L1 antibody versus conventional chemotherapy for previously-treated, advanced non-small-cell lung cancer: a meta-analysis of randomized controlled trials	Y	N	Y	Y	N	Y	PY	Y	Y	Y	Y	Y	Y	N	Y	Y	Critically low
7	Anti-PD-1/anti-PD-L1 immunotherapy versus docetaxel for previously treated advanced non-small cell lung cancer: a systematic review and meta-analysis of randomised clinical trials	Y	N	Y	Y	Y	Y	PY	Y	Y	Y	Y	Y	Y	Y	Y	Y	Critically low
8	Indirect comparison between pembrolizumab and nivolumab for the treatment of non-small cell lung cancer: A meta-analysis of randomized clinical trials	Y	N	Y	Y	Y	N	PY	Y	Y	N	Y	N	N	N	N	Y	Critically low
9	Prognostic value of KRAS mutation in advanced non-small-cell lung cancer treated with immune checkpoint inhibitors: A metaanalysis and review	Y	N	Y	Y	N	Y	PY	Y	N	Y	Y	N	N	Y	N	Y	Critically low
10	Prognostic value of smoking status in non-small-cell lung cancer patients treated with immune checkpoint inhibitors: a metaanalysis	Y	N	Y	Y	N	Y	PY	Y	N	Y	Y	N	N	Y	N	Y	Critically low
11	Checkpoint Inhibitors in Metastatic EGFR-Mutated Non-Small Cell Lung Cancer-A Meta-Analysis	Y	N	Y	Y	N	Y	PY	Y	N	N	Y	N	N	Y	N	Y	Critically low
12	Survival benefit of immune checkpoint inhibitors according to the histology in non-small-cell lung cancer: A meta-analysis and review	Y	N	Y	Y	N	Y	PY	Y	N	Y	Y	N	N	Y	N	Y	Critically low
13	Effect of anti-PD-1/PD-L1 antibodies in the treatment of non-small cell lung cancer: a meta- analysis	Y	N	Y	Y	Y	Y	PY	Y	Y	N	Y	Y	Y	N	N	N	Critically low
14	Efficacy and safety of PD-1antibody/PD-L1 antibody versus docetaxel in non-small cell lung cancer: a meta analysis	Y	N	Y	Y	N	Y	PY	Y	Y	N	Y	N	N	N	Y	N	Critically low
15	Efficacy of PD-1/PD-L1 inhibitors in the treatment of younger versus elderly non-small cell lung cancer patients: a meta analysis	Y	N	Y	Y	Y	Y	PY	Y	Y	N	Y	Y	Y	N	Y	N	Critically low
16	Efficacy and safety of immune checkpoint inhibitors in the treatment of non-small cell lung cancer: a meta- analysis	Y	N	Y	Y	N	N	PY	Y	Y	N	Y	N	N	N	Y	N	Critically low
17	The effectiveness of PD-1 inhibitors in non-small cell lung cancer (NSCLC) patients of different ages	Y	N	Y	Y	N	Y	PY	Y	Y	N	Y	N	N	N	N	Y	Critically low
18	Impact of smoking on efficacy of PD-I/PD-LI inhibitors in non-small cell lung cancer patients: a meta-analysis	Y	N	Y	Y	N	N	PY	Y	Y	N	Y	N	N	Y	Y	Y	Critically low
19	Clinical and molecular characteristics associated with survival among patients treated with checkpoint inhibitors for advanced non-small cell lung carcinoma: A systematic review and meta-analysis	Y	N	Y	Y	N	Y	PY	Y	N	N	Y	N	N	Y	Y	Y	Critically low
20	Impact of Clinicopathologic Features on the Efficacy of PD-1/PD-L1 Inhibitors in Patients With Previously Treated Non-small-cell Lung Cancer	Y	N	Y	Y	Y	Y	PY	Y	N	N	Y	N	N	Y	Y	Y	Critically low
21	Immune-checkpoint inhibitor plus chemotherapy versus conventional chemotherapy for first-line treatment in advanced non-small cell lung carcinoma: a systematic review and meta-analysis	N	N	Y	Y	N	Y	PY	Y	Y	Y	Y	Y	Y	N	Y	Y	Critically low
22	Anti-PD-1/PD-L1 Antibody Therapy for Pretreated Advanced or Metastatic Nonsmall Cell Lung Carcinomas and the Correlation between PD-L1 Expression and Treatment Effectiveness: An Update Meta-Analysis of Randomized Clinical Trials	Y	N	Y	Y	Y	Y	PY	Y	Y	N	Y	N	N	Y	Y	Y	Critically low
23	Impact of PD-L1 expression, driver mutations and clinical characteristics on survival after anti-PD-1/PD-L1 immunotherapy versus chemotherapy in non-small-cell lung cancer: A meta-analysis of randomized trials	Y	N	Y	Y	N	Y	PY	Y	N	N	Y	N	N	Y	Y	Y	Critically low
24	A meta-analysis of nivolumab for the treatment of advanced non-small-cell lung cancer	Y	N	Y	Y	N	Y	PY	Y	Y	Y	Y	N	N	Y	N	Y	Critically low
25	Smoking and EGFR status may predict outcomes of advanced NSCLC treated with PD-(L)1 inhibitors beyond first line: A meta-analysis	Y	N	Y	N	N	N	Y	Y	Y	Y	Y	N	Y	N	N	Y	Critically low
26	Meta-analysis of efficacy and safety of PD-1 inhibitors and platinum-based chemotherapy in first-line treatment of advanced non-small cell patients	Y	N	Y	Y	N	Y	PY	Y	Y	N	Y	N	N	N	N	N	Critically low
27	Efficacy and safety of PD-1/PD-L1 inhibitor versun chemotherapy in first-line treatment of advanced non-small cell lung cancer: a meta analysis	Y	N	Y	Y	Y	Y	PY	Y	Y	N	Y	N	N	Y	Y	N	Critically low
28	The overall efficacy and safety of PD-1/PD-L1 antibody and docetaxel in the treatment of advanced non-small cell lung cancer: a meta analysis	Y	N	Y	Y	N	Y	PY	Y	Y	N	Y	N	N	N	Y	N	Critically low
29	Efficacy and safety of immune checkpoint inhibitors plus chemotherapy as a first-line treatment for advanced non-small cell lung cancer: a meta- analysis	Y	N	Y	Y	N	Y	PY	Y	Y	Y	Y	N	N	Y	N	N	Critically low
30	Checkpoint inhibitors plus chemotherapy for first-line treatment of advanced non-small cell lung cancer: a systematic review and meta-analysis of randomized controlled trials	Y	N	Y	Y	N	Y	PY	Y	Y	N	Y	Y	N	Y	Y	Y	Critically low
31	PD-L1 for selecting non-small-cell lung cancer patients for first-line immuno-chemotherapy combination: a systematic review and meta-analysis	Y	N	Y	Y	N	N	PY	Y	N	N	Y	N	N	N	N	Y	Critically low
32	Efficacy of PD-1/PD-L1 inhibitors in patients with advanced non-small cell lung cancer: A meta-analysis of randomized clinical trials	Y	N	Y	Y	Y	Y	PY	Y	Y	N	Y	N	N	Y	Y	Y	Critically low
33	The incidence and relative risk of PD-1/PD-L1 inhibitors-related colitis in non-small cell lung cancer: A meta-analysis of randomized controlled trials	Y	N	Y	Y	N	Y	PY	Y	Y	Y	Y	Y	Y	Y	N	Y	Critically low
34	First-line treatment for patients with advanced non-small cell lung carcinoma and high PD-L1 expression: pembrolizumab or pembrolizumab plus chemotherapy	Y	N	Y	Y	N	N	PY	Y	Y	Y	Y	Y	Y	N	N	Y	Critically low
35	Clinical efficacy and safety of anti-PD-1/PD-L1 treatments in non-small cell lung cancer (NSCLC)	Y	N	Y	Y	N	Y	PY	Y	Y	N	Y	N	N	N	Y	Y	Critically low
36	The association of PD-L1 expression with the efficacy of anti-PD-1/PD-L1 immunotherapy and survival of non-small cell lung cancer patients: a meta-analysis of randomized controlled trials	Y	N	Y	Y	N	Y	PY	Y	Y	N	Y	N	N	Y	Y	Y	Critically low
37	Efficacy and safety of programmed death 1 inhibitors in patients with advanced non-small cell lung cancer: a meta-analysis	Y	N	Y	Y	Y	Y	PY	Y	Y	Y	Y	N	N	N	N	Y	Critically low
38	PD-L1 expression and EGFR status in advanced non-small-cell lung cancer patients receiving PD-1/PD-L1 inhibitors: a meta-analysis	N	N	Y	Y	N	Y	PY	Y	Y	N	Y	N	N	Y	N	Y	Critically low
39	Chemotherapy in Combination With Immune Checkpoint Inhibitors for the First-Line Treatment of Patients With Advanced Non-small Cell Lung Cancer: A Systematic Review and Literature-Based Meta-Analysis	N	N	Y	N	N	N	PY	Y	N	N	Y	N	N	Y	N	Y	Critically low
40	Incidence and Risk of Thyroid Dysfunction in Advanced or Metastatic Non-small Cell Lung Cancer Patients Treated with Pembrolizumab: A Meta-analysis	N	N	Y	N	Y	N	PY	Y	Y	N	Y	Y	Y	Y	N	Y	Critically low
41	Effectiveness and safey of pembrolizumab in the treatment of non-small cell lung cancer: a meta- analysis	Y	N	Y	Y	Y	Y	PY	Y	Y	N	Y	N	N	Y	N	N	Critically low
42	Efficacy and safety of PD-1 inhibitors in the treatment of advanced non-small cell lung cancer: a meta analysis	Y	N	Y	Y	Y	Y	PY	Y	Y	Y	Y	N	N	N	N	N	Critically low
43	A meta analysis of efficacy and safety of PD-1/PD-L1 inhibitors for treatment of advanced non-small cell lung cancer	Y	N	Y	Y	N	N	PY	Y	Y	N	Y	N	N	N	N	N	Critically low
44	Comparison in treatment efficacy and safety between PD-1/PD-L1 inhibitor combined with chemotherapy and chemotherapy alone as first treatment for advanced NSCLC: a meta analysis	Y	N	Y	Y	Y	Y	PY	Y	Y	N	Y	N	N	N	Y	N	Critically low
45	The relative and absolute benefit of programmed death receptor-1 vs programmed death ligand 1 therapy in advanced non-small-cell lung cancer: A systematic review and meta-analysis	Y	Y	Y	Y	N	Y	PY	Y	Y	Y	Y	Y	N	N	Y	Y	Critically low
46	Efficacy and safety of immune checkpoint inhibitors in patients with advanced non– small cell lung cancer (NSCLC): a systematic literature review	Y	Y	Y	Y	Y	Y	PY	Y	Y	Y	Y	N	N	Y	N	N	Critically low
47	Clinical Efficacy of Immune Checkpoint Inhibitors in Older Non-small-Cell Lung Cancer Patients: A Meta-Analysis	Y	N	Y	Y	N	Y	PY	Y	Y	Y	Y	N	N	Y	N	N	Critically low
48	Comparative efficacy and safety of PD-1/PD-L1 Inhibitors versus platinum-based chemotherapy for the first-line treatment of advanced non-small cell lung cancer: a meta analysis of randomized controlled trials	Y	N	Y	Y	N	N	PY	Y	Y	N	Y	N	N	Y	Y	Y	Critically low
49	Indirect comparison between immunotherapy alone and immunotherapy plus chemotherapy as first- line treatment for advanced nonsmall cell lung cancer: a systematic review	Y	Y	Y	Y	Y	Y	PY	Y	Y	Y	Y	N	N	Y	Y	Y	Critically low
50	First‑line PD‑1/PD‑L1 inhibitor plus chemotherapy vs chemotherapy alone for negative or < 1% PD‑L1‑expressing metastatic non‑small‑cell lung cancers	Y	N	Y	Y	N	Y	PY	Y	N	N	Y	N	N	Y	N	Y	Critically low
51	PD-(L)1 Inhibitors in Combination with Chemotherapy as First-Line Treatment for Non-Small-Cell Lung Cancer: A Pairwise Meta-Analysis	Y	N	Y	N	N	N	PY	Y	Y	Y	Y	N	N	Y	N	Y	Critically low
52	Programmed death-1 or programmed death ligand-1 inhibitors? A meta-analysis of differential efficacy as compared to chemotherapy in advanced non-small cell lung cancer	Y	N	Y	Y	Y	N	PY	Y	N	Y	Y	N	N	N	N	Y	Critically low
53	Effectivity and safety of PD-1/PD-L1 inhibitors for different level of PD-L1positive, advanced NSCLC: A meta-analysis of 4939 patients from randomized controlled trials	Y	N	Y	Y	Y	Y	PY	Y	Y	N	Y	N	N	N	Y	N	Critically low
54	Predictors of Survival Benefit From Immune Checkpoint Inhibitors in Patients With Advanced Non-small-cell Lung Cancer: A Systematic Review and Meta-analysis	Y	N	Y	Y	Y	Y	PY	Y	Y	Y	Y	N	N	N	N	N	Critically low
55	A meta-analysis on immune checkpoint inhibitor efficacy for advanced non-small cell lung cancer between East Asians versus non-East Asians	Y	N	Y	Y	Y	Y	PY	Y	Y	Y	Y	N	N	Y	Y	Y	Critically low
56	Efficacy of anti-PD-1/PD-L1 inhibitors versus docetaxel in the treatment of non-small cell lung cancer: a systematic review and meta-analysis	Y	N	Y	Y	Y	Y	PY	Y	Y	Y	Y	N	Y	Y	Y	N	Critically low
57	Efficacy of immune checkpoint inhibitors in the treatment of non-small cell lung cancer patients with different genes mutation: A meta-analysis	Y	N	Y	Y	N	Y	PY	Y	Y	N	Y	N	N	Y	Y	Y	Critically low
58	The optimal immune checkpoint inhibitors combined with chemotherapy for advanced non-small-cell lung cancer: a systematic review and meta-analysis	Y	N	Y	Y	N	Y	PY	Y	Y	N	Y	N	Y	N	N	Y	Critically low
59	EGFR mutation status in non-small cell lung cancer receiving PD-1/PD-L1 inhibitors and its correlation with PD-L1 expression: a meta-analysis	Y	N	Y	Y	N	Y	PY	Y	Y	Y	Y	Y	Y	Y	N	Y	Critically low
60	The Predictive Value of Clinical and Molecular Characteristics or Immunotherapy in Non-Small Cell Lung Cancer: A Meta-Analysis of Randomized Controlled Trials	Y	Y	Y	Y	N	Y	PY	Y	Y	Y	Y	N	N	Y	Y	Y	Critically low
61	The efficacy and safety of PD-1/PD-L1 inhibitors versus chemotherapy in patients with previously treated advanced non-small-cell lung cancer: A meta-analysis	Y	Y	Y	Y	N	Y	PY	Y	Y	Y	Y	Y	Y	N	Y	Y	Low
62	Incidence risk of PD-1/PD-L1–related pneumonia and diarrhea in non-small cell lung cancer (NSCLC) patients: a systematic review and meta-analysis of randomized controlled trials	Y	N	Y	Y	N	Y	PY	Y	Y	Y	Y	N	N	Y	Y	Y	Critically low
63	Safety and Efficacy of Anti-PD-1/PD-L1 Inhibitors Compared With Docetaxel for NSCLC: A Systematic Review and Meta-Analysis	Y	N	Y	Y	Y	Y	PY	Y	Y	Y	Y	N	N	N	Y	Y	Critically low
64	The association between the incidence risk of pneumonitis and PD-1/PD-L1 inhibitors in advanced NSCLC: A meta-analysis of randomized controlled trials	Y	N	Y	Y	Y	N	PY	Y	Y	Y	Y	N	N	Y	Y	Y	Critically low
65	The Effect of Asymptomatic and/or Treated Brain Metastases on Efficacy of Immune Checkpoint Inhibitors in Metastatic Non–Small Cell Lung Cancer: A Meta-Analysis	Y	N	Y	Y	N	Y	PY	Y	Y	N	Y	Y	Y	Y	Y	Y	Critically low
66	Anti-PD-(L)1 for KRAS-mutant advanced non-small-cell lung cancers: a meta-analysis of randomized-controlled trials	Y	N	Y	Y	N	Y	PY	Y	N	Y	Y	N	N	N	N	Y	Critically low
67	Efficacy of atezolizumab to treat non-small-cell lung cancer: a meta-analysis based on randomized clinical trials	Y	N	Y	Y	N	Y	PY	Y	N	N	Y	N	N	Y	N	Y	Critically low
68	Efficacy and safety of pembrolizumab for treating advanced non-small-cell lung cancer: a meta-analysis of phase II and III randomized controlled trials	Y	N	Y	Y	N	Y	PY	Y	Y	N	Y	Y	Y	Y	N	Y	Critically low
69	The prognostic impact of tumor mutational burden (TMB) in the first-line management of advanced non-oncogene addicted non-small-cell lung cancer (NSCLC): a systematic review and meta-analysis of randomized controlled trials	Y	Y	Y	Y	Y	Y	PY	Y	Y	Y	Y	N	N	Y	Y	Y	Critically low
70	Single or combined immune checkpoint inhibitors compared to first‐line platinum‐based chemotherapy with or without bevacizumab for people with advanced non‐small cell lung cancer	Y	Y	Y	Y	Y	Y	Y	Y	Y	Y	Y	Y	Y	N	Y	Y	High
71	Programmed Cell Death Protein-1 Inhibitors Versus Programmed Death-Ligand 1 Inhibitors in Addition to Chemotherapy for the First-Line Treatment of Advanced NSCLC: A Systematic Review and Meta-Analysis	Y	N	Y	Y	Y	N	PY	Y	Y	Y	Y	Y	Y	Y	Y	N	Critically low
72	PD-(L)1 inhibitors as single-agent or in combination with chemotherapy for advanced, PD-L1-high non-small cell lung cancer: a meta-analysis	Y	N	Y	Y	N	N	PY	Y	Y	Y	Y	Y	Y	Y	Y	Y	Critically low
73	Sex-based differences in response to anti-PD-1 or PD-L1 treatment in patients with non-small-cell lung cancer expressing high PD-L1 levels. A systematic review and meta-analysis of randomized clinical trials	Y	N	Y	Y	Y	Y	PY	Y	N	Y	Y	N	N	Y	N	Y	Critically low
74	The relationship between blood-based tumor mutation burden level and efficacy of PD-1/PD-L1 inhibitors in advanced non-small cell lung cancer: a systematic review and meta-analysis	Y	Y	Y	Y	Y	Y	PY	Y	Y	Y	Y	Y	Y	N	N	Y	Critically low
75	Efficacy and safety of first-line treatments with immune checkpoint inhibitors plus chemotherapy for non-squamous non-small cell lung cancer: a meta-analysis and indirect comparison	Y	N	Y	Y	N	N	PY	Y	Y	Y	Y	N	N	Y	N	Y	Critically low
76	The efficacy of PD-1/PD-L1 inhibitors in advanced squamous-cell lung cancer: a meta-analysis of 3112 patients	Y	N	Y	Y	Y	Y	PY	Y	Y	Y	Y	N	N	Y	Y	Y	Critically low
77	Efficacy and safety of PD-1/PD-L1 inhibitor plus chemotherapy versus chemotherapy alone as first-line treatment for extensive-stage small cell lung cancer: A systematic review and meta-analysis	Y	N	Y	N	N	Y	PY	Y	Y	N	Y	N	N	Y	Y	Y	Critically low
78	Adding PD-1/PD-L1 Inhibitors to Chemotherapy for the First-Line Treatment of Extensive Stage Small Cell Lung Cancer (SCLC): A Meta-Analysis of Randomized Trials	Y	N	Y	N	N	N	PY	Y	Y	Y	Y	N	N	N	PY	Y	Critically low
79	Efficacy and safety of PD1/PDL1 blockade with platinum-based chemotherapy for extensive small cell lung cancer: A pooled analysis of randomized trials	Y	N	Y	Y	N	N	PY	Y	Y	N	Y	Y	Y	Y	N	Y	Critically low
80	The effect of liver metastasis on efficacy of immunotherapy plus chemotherapy in advanced lung cancer	Y	N	Y	Y	Y	Y	PY	Y	Y	Y	Y	N	N	N	Y	Y	Critically low
81	Efficacy and safety of PD-1/PD-L1 inhibitors combined with CTLA-4 inhibitor versus chemotherapy for advanced lung cancer A meta-analysis	Y	N	Y	Y	N	Y	PY	Y	N	Y	Y	N	N	N	Y	Y	Critically low
82	Brain Metastases Status and Immunotherapy Efficacy in Advanced Lung Cancer: A Systematic Review and Meta-Analysis	Y	Y	Y	Y	N	N	PY	Y	Y	Y	Y	Y	Y	N	Y	Y	Low
83	Efficacy and Safety Associated With Immune Checkpoint Inhibitors in Unresectable Hepatocellular Carcinoma: A Meta-analysis	Y	Y	Y	Y	Y	Y	PY	Y	Y	N	Y	Y	Y	N	Y	Y	Low
84	PD-1 Antibody Monotherapy for Malignant Melanoma: A Systematic Review and Meta-Analysis	Y	N	Y	Y	Y	Y	PY	Y	Y	Y	Y	N	N	Y	N	Y	Critically low
85	The efficacy and safety of nivolumab in the treatment of advanced melanoma: a meta-analysis of clinical trials	Y	N	Y	Y	N	N	PY	Y	Y	Y	Y	Y	Y	N	N	Y	Critically low
86	Efficacy and safety of anti-PD-1 and anti-PD-1 combined with anti-CTLA-4 immunotherapy to advanced melanoma: A systematic review and meta-analysis of randomized controlled trials	Y	N	Y	Y	N	Y	PY	Y	Y	Y	Y	N	N	Y	Y	Y	Critically low
87	Nivolumab monotherapy or in combination with ipilimumab for metastatic melanoma: systematic review and meta-analysis of randomized-controlled trials	Y	N	Y	Y	Y	Y	PY	Y	Y	Y	Y	N	Y	N	N	Y	Critically low
88	Efficacy and safety of PD-1 inhibitors for treating advanced melanoma: a systematic review and meta-analysis	Y	N	Y	Y	Y	Y	PY	Y	Y	Y	Y	N	N	Y	Y	Y	Critically low
89	Clinical and Molecular Characteristics Associated with Survival in Advanced Melanoma Treated with Checkpoint Inhibitors	Y	N	Y	Y	Y	Y	PY	Y	Y	Y	Y	N	N	Y	Y	Y	Critically low
90	Safety of pembrolizumab in the treatment of advanced malignant melanoma: a meta-analysis	Y	N	Y	Y	Y	Y	PY	Y	Y	N	Y	N	N	Y	N	N	Critically low
91	Efficacy of PD-1 inhibitors in the treatment of melanoma: a meta-analysis	Y	N	Y	Y	N	N	PY	Y	Y	N	Y	N	N	N	Y	N	Critically low
92	Efficacy and saftty of PD-1 inhibitors versus chemotherapy in the treatment of advanced malignant melanoma: a meta-analysis	Y	N	Y	Y	Y	Y	PY	Y	Y	N	Y	N	N	N	N	N	Critically low
93	Efficacy and safety of PD-1 inhibitors in the treatment of advanced melanoma: a meta-analysis	Y	N	Y	Y	Y	Y	PY	Y	Y	Y	Y	N	Y	Y	N	N	Critically low
94	Efficacy and safety of immune checkpoint inhibitors in colorectal cancer: a meta-analysis	N	Y	Y	Y	N	Y	PY	Y	Y	Y	Y	N	N	Y	N	Y	Critically low
95	Expression of Programmed Cell Death Ligand 1 as a Predictive Biomarker in Metastatic Urothelial Carcinoma Patients Treated with First-line Immune Checkpoint Inhibitors Versus Chemotherapy: A Systematic Review and Meta-analysis	Y	N	Y	Y	N	Y	PY	Y	Y	Y	Y	Y	Y	Y	Y	Y	Critically low
96	First-line immune-checkpoint inhibitor combination therapy for chemotherapy-eligible patients with metastatic urothelial carcinoma: A systematic review and meta-analysis	Y	Y	Y	Y	Y	Y	PY	Y	Y	Y	Y	N	Y	Y	N	Y	Critically low
97	Addition of immunotherapy to chemotherapy for metastatic triple-negative breast cancer: A systematic review and meta-analysis of randomized clinical trials	Y	N	Y	Y	N	Y	PY	Y	N	Y	Y	N	N	N	N	Y	Critically low
98	Adverse events associated with immune checkpoint inhibitors in patients with breast cancer: A systematic review and meta-analysis	Y	N	Y	Y	Y	Y	PY	Y	Y	Y	Y	Y	Y	N	N	Y	Critically low
99	The efficacy and potential predictive factors of PD-1/PD-L1 blockades in epithelial carcinoma patients: a systematic review and meta analysis	N	N	Y	Y	Y	Y	PY	Y	Y	N	Y	N	N	Y	Y	Y	Critically low
100	Immunotherapy versus standard of care in metastatic renal cell carcinoma. A systematic review and meta-analysis	Y	N	Y	Y	N	Y	PY	Y	Y	N	Y	N	N	N	N	Y	Critically low
101	The efficacy and safety of immune checkpoint inhibitors combined with antiangiogenic drugs in renal cell carcinomas: a systematic review and meta-analysis	Y	N	Y	Y	Y	Y	PY	Y	Y	Y	Y	N	N	N	N	Y	Critically low
102	The Value of PD-L1 Expression as Predictive Biomarker in Metastatic Renal Cell Carcinoma Patients: A Meta-Analysis of Randomized Clinical Trials	Y	N	Y	Y	Y	Y	PY	Y	N	Y	Y	N	N	N	N	Y	Critically low
103	Combining Immune Checkpoint and VEGFR Inhibition in Favorable Risk and Elderly Patients With Metastatic Renal Cell Carcinoma	Y	N	Y	N	N	Y	PY	Y	Y	N	Y	Y	Y	Y	N	N	Critically low
104	Patients with sarcomatoid renal cell carcinoma e redefining the first-line of treatment: A meta-analysis of randomised clinical trials with immune checkpoint inhibitors	Y	N	Y	Y	N	Y	PY	Y	Y	N	Y	N	N	Y	N	Y	Critically low
105	Impact of Patients' Gender on Efficacy of Immunotherapy in Patients With Metastatic Kidney Cancer: A Systematic Review and Meta-analysis	Y	Y	Y	Y	Y	Y	PY	Y	Y	N	Y	Y	Y	Y	N	Y	Critically low
106	Immunotherapy‑based combinations versus standard first‑line treatment for metastatic clear cell renal cell carcinoma: a systematic review and meta‑analysis	Y	N	Y	Y	N	N	PY	Y	N	Y	Y	N	N	Y	Y	Y	Critically low
107	Efficacy and safety of immunological checkpoint inhibitors combined with anti-angiogenic drugs in first-line treatment of metastatic renal cell carcinoma: a systematic review and meta-analysis	N	N	Y	Y	Y	N	PY	Y	Y	Y	Y	Y	Y	Y	N	Y	Critically low
108	Balancing the Risk-Benefit Ratio of Immune Checkpoint Inhibitor and Anti-VEGF Combination Therapy in Renal Cell Carcinoma: A Systematic Review and Meta-Analysis	N	Y	Y	Y	N	Y	PY	Y	Y	Y	Y	Y	Y	Y	Y	Y	Low
109	First-Line Immunotherapy Combinations in Advanced Renal Cell Carcinoma: A Rapid Review and Meta-Analysis	Y	N	Y	N	N	N	PY	Y	N	Y	Y	N	N	N	N	Y	Critically low
110	Risk of toxicity with immunotherapy-tyrosine kinase inhibitors for metastatic renal cell carcinoma: a meta-analysis of randomized controlled trials	Y	N	Y	Y	N	Y	PY	Y	Y	N	Y	N	N	Y	N	Y	Critically low
111	Impact of Clinicopathological Features on Survival in Patients Treated with First-line Immune Checkpoint Inhibitors Plus Tyrosine Kinase Inhibitors for Renal Cell Carcinoma: A Meta-analysis of Randomized Clinical Trials	Y	N	Y	Y	N	Y	PY	Y	Y	Y	Y	N	N	Y	Y	Y	Critically low
112	Risk of selected gastrointestinal toxicities in metastatic renal cell carcinoma patients treated with immuno-TKI combinations: a meta-analysis	Y	N	Y	Y	N	Y	PY	Y	Y	Y	Y	N	N	Y	N	Y	Critically low
113	Differences in oncological and toxicity outcomes between programmed cell death-1 and programmed cell death ligand-1 inhibitors in metastatic renal cell carcinoma: A systematic review and meta-analysis	Y	Y	Y	Y	Y	Y	PY	Y	Y	Y	Y	N	N	Y	N	Y	Critically low
114	The Predictive Value of Programmed Death Ligand 1 in Patients with Metastatic Renal Cell Carcinoma Treated with Immune-checkpoint Inhibitors: A Systematic Review and Meta-analysis	Y	N	Y	Y	Y	Y	PY	Y	Y	Y	Y	N	Y	Y	N	Y	Critically low
115	Combination therapy with immune checkpoint inhibitors in advanced renal cell carcinoma: A meta-analysis of randomized controlled trials	N	N	Y	Y	Y	Y	PY	Y	Y	Y	Y	N	N	Y	Y	Y	Critically low
116	Immune-based combinations for the treatment of metastatic renal cell carcinoma: a meta-analysis of randomised clinical trials	Y	N	Y	Y	N	Y	PY	Y	Y	N	Y	N	N	N	Y	Y	Critically low
117	Incidence and risk of hepatic toxicities with PD-1 inhibitors in cancer patients: a meta-analysis	Y	N	Y	Y	N	Y	PY	Y	Y	N	Y	N	N	Y	N	Y	Critically low
118	Pneumonitis and pneumonitis-related death in cancer patients treated with programmed cell death-I inhibitors: a systematic review and meta-analysis	N	N	Y	N	Y	Y	PY	Y	Y	Y	Y	N	N	Y	Y	Y	Critically low
119	Effectiveness and safety of PD-1/PD-L1 inhibitors in the treatment of solid tumors: a systematic review and meta-analysis	Y	N	Y	Y	Y	N	PY	Y	Y	Y	Y	N	N	N	Y	Y	Critically low
120	Toxicity profile of approved anti-PD-1 monoclonal antibodies in solid tumors: a systematic review and meta-analysis of randomized clinical trials	Y	N	Y	Y	N	N	PY	Y	N	N	Y	N	N	N	Y	Y	Critically low
121	The risk of immune-related endocrine disorders associated with anti-PD-1 inhibitors therapy for solid tumors: A systematic review and meta-analysis	Y	N	Y	Y	Y	Y	PY	Y	Y	Y	Y	N	N	Y	Y	Y	Critically low
122	Clinical and molecular characteristics associated with the efficacy of PD-1/PD-L1 inhibitors for solid tumors: a meta-analysis	Y	N	Y	Y	Y	Y	PY	Y	Y	N	Y	N	Y	Y	Y	Y	Critically low
123	Efficacy of PD-1 or PD-L1 inhibitors and PD-L1 expression status in cancer: meta-analysis	Y	N	Y	Y	N	N	PY	Y	Y	Y	Y	Y	Y	Y	Y	Y	Critically low
124	Efficacy of PD-1 & PD-L1 inhibitors in older adults: a meta-analysis	Y	N	Y	N	N	N	PY	Y	N	Y	Y	N	N	N	N	Y	Critically low
125	Immune-related ocular toxicties of PD-1/PD-L1 antibody versus chemotherapy for solid tumor: a meta-analysis	Y	N	Y	Y	Y	Y	PY	Y	Y	Y	Y	N	N	Y	Y	N	Critically low
126	Fatal adverse events associated with programmed cell death protein 1 or programmed cell death-ligand 1 monotherapy in cancer	Y	N	Y	Y	Y	Y	PY	Y	Y	Y	Y	Y	Y	Y	Y	Y	Critically low
127	Smoking status-based efficacy difference in anti-PD-1/PD-L1 immunotherapy: a systematic review and meta-analysis	Y	N	Y	Y	N	Y	PY	Y	Y	N	Y	N	N	Y	Y	Y	Critically low
128	Immune Checkpoint Inhibitors for Patients Aged ≥ 75 Years with Advanced Cancer in First‑ and Second‑Line Settings: A Meta‑Analysis	Y	N	Y	Y	Y	Y	PY	Y	N	Y	Y	N	N	Y	N	Y	Critically low
129	Efficacy and safety of combination PD-1/PD-L1 checkpoint inhibitors for malignant solid tumours: A systematic review	Y	N	Y	Y	Y	Y	PY	Y	Y	N	Y	Y	Y	N	Y	Y	Critically low
130	The incidence risk of programmed cell death-1/programmed cell death ligand 1 inhibitor-related alopecia for cancer patients: A systematic review and meta-analysis	Y	N	Y	N	Y	N	PY	Y	Y	N	Y	Y	Y	Y	Y	N	Critically low
131	Hepatotoxicity in patients with solid tumors treated with PD-1/PD-L1 inhibitors alone, PD-1/PD-L1 inhibitors plus chemotherapy, or chemotherapy alone: systematic review and meta-analysis	Y	N	Y	Y	Y	Y	PY	Y	Y	Y	Y	N	N	Y	Y	Y	Critically low
132	The Anticancer Efficacy of Immune Checkpoint Inhibitors According to Patients’ Age: A Systematic Review and Meta-Analysis	Y	N	Y	Y	N	Y	PY	Y	Y	N	Y	N	N	Y	N	Y	Critically low
133	Efficacy of Anti-PD-1/PD-L1 Monotherapy or Combinational Therapy in Patients Aged 75 Years or Older: A Study-Level Meta-Analysis	Y	N	Y	Y	Y	Y	PY	Y	N	Y	Y	N	N	Y	Y	Y	Critically low
134	Nephrotoxicity in patients with solid tumors treated with anti-PD-1/PD-L1 monoclonal antibodies: a systematic review and meta-analysis	Y	N	Y	Y	Y	Y	PY	Y	Y	Y	Y	N	N	Y	Y	Y	Critically low
135	PD-1 inhibitors versus chemotherapy as second-line treatment for advanced esophageal squamous cell carcinoma: a meta-analysis	Y	N	Y	Y	N	N	PY	Y	Y	Y	Y	N	N	Y	N	N	Critically low
136	Efficacy and Safety of Programmed Cell Death 1 Inhibitor Monotherapy Versus Chemotherapy as Second-Line Treatment for Advanced Esophageal Cancer: A Meta-analysis and Systematic Review	Y	N	Y	Y	N	N	PY	Y	Y	N	Y	Y	Y	N	Y	Y	Critically low
137	The efficacy and safety of antibodies targeting PD-1 for treatment in advanced esophageal cancer: A systematic review and meta-analysis	Y	N	Y	Y	Y	Y	PY	Y	Y	Y	Y	N	N	N	N	Y	Critically low
138	Anti-PD1/PD-L1 monotherapy vs standard of care in patients with recurrent or metastatic head and neck squamous cell carcinoma A meta-analysis of randomized controlled trials	Y	N	Y	Y	N	Y	PY	Y	Y	N	Y	Y	Y	Y	N	N	Critically low
139	PD-1/PD-L1 inhibitor monotherapy in recurrent or metastatic squamous cell carcinoma of the head and neck: a meta-analysis	N	N	Y	Y	Y	Y	PY	Y	Y	Y	Y	Y	Y	Y	N	Y	Critically low
140	Immune checkpoint inhibitors in pre-treated gastric cancer patients: Results from a literature-based meta-analysis	Y	Y	Y	Y	Y	Y	PY	Y	Y	Y	Y	N	N	Y	N	Y	Critically low
141	Predictive role of microsatellite instability for PD-1 blockade in patients with advanced gastric cancer: a meta-analysis of randomized clinical trials	N	N	Y	Y	Y	N	PY	Y	N	Y	Y	N	N	Y	Y	Y	Critically low
142	Oncological outcomes of addition of anti-PD1/PDL1 to chemotherapy in the therapy of patients with advanced gastric or gastro-oesophageal junction cancer： A meta-analysis	Y	N	Y	Y	N	Y	PY	Y	N	N	Y	N	N	N	N	N	Critically low
143	Efficacy of immune-checkpoint inhibitors in metastatic gastric or gastroesophageal junction adenocarcinoma by patient subgroups: A systematic review and meta-analysis	Y	N	Y	Y	N	Y	PY	Y	Y	Y	Y	N	N	Y	N	Y	Critically low
144	Meta-analysis of efficacy of PD-1/PD-L1 monoclonal antibody in gastric or adenocarcinoma of the gastroesophageal junction	Y	N	Y	Y	Y	Y	PY	Y	Y	Y	Y	N	N	N	N	N	Critically low
145	A systematic review and meta-analysis of PD-1/PD-L1 inhibitors in specific patient subgroups with advanced gastro-oesophageal junction and gastric adenocarcinoma	Y	N	Y	Y	N	Y	PY	Y	N	N	Y	N	N	Y	Y	Y	Critically low
146	PD-1/PD-L1 Inhibitors versus Chemotherapy for Previously Treated Advanced Gastroesophageal Cancer: A Meta-Analysis of Randomized Controlled Trials	Y	N	Y	Y	N	Y	PY	Y	Y	N	Y	N	N	Y	N	N	Critically low
147	Comparative Impact of PD-1 and PD-L1 Inhibitors on Advanced Esophageal or Gastric/Gastroesophageal Junction Cancer Treatment: A Systematic Review and Meta-Analysis	Y	Y	Y	Y	Y	Y	PY	Y	Y	Y	Y	Y	Y	N	Y	Y	Low
148	Treatment-associated Fatigue in Cancer Patients Treated with Immune Checkpoint Inhibitors; a Systematic Review and Meta-analysis	N	N	Y	N	N	N	PY	Y	N	N	Y	N	N	Y	Y	N	Critically low
149	Risk of Pneumonitis Associated with Programmed Cell Death 1 Inhibitors in Cancer Patients: A Meta-analysis	Y	N	Y	Y	Y	Y	PY	Y	Y	N	Y	N	N	Y	Y	N	Critically low
150	Risk of gastrointestinal toxicities with PD-1 inhibitors in cancer patients: A meta-analysis of randomized clinical trials	Y	N	Y	Y	N	Y	PY	Y	Y	N	Y	N	N	Y	Y	N	Critically low
151	Risk of hepatotoxicity in cancer patients treated with immune checkpoint inhibitors: A systematic review and meta-analysis of published data	Y	N	Y	N	N	N	PY	Y	Y	Y	Y	N	N	Y	Y	Y	Critically low
152	Risk of endocrine adverse events in cancer patients treated with PD-1 inhibitors: a systematic review and meta-analysis	Y	N	Y	Y	N	Y	PY	Y	Y	N	Y	N	N	Y	Y	Y	Critically low
153	Safety and Tolerability of PD-1/PD-L1 Inhibitors Compared with Chemotherapy in Patients with Advanced Cancer: A Meta-Analysis	Y	N	Y	Y	Y	Y	PY	Y	Y	N	Y	N	Y	N	Y	Y	Critically low
154	Effect of Gender on the Outcome of Patients Receiving Immune Checkpoint Inhibitors for Advanced Cancer: A Systematic Review and Meta-Analysis of Phase III Randomized Clinical Trials	Y	N	Y	Y	Y	Y	PY	Y	Y	N	Y	N	N	N	Y	Y	Critically low
155	The Relative Risk and Incidence of Immune Checkpoint Inhibitors Related Pneumonitis in Patients With Advanced Cancer: A Meta-Analysis	Y	N	Y	Y	N	Y	PY	Y	Y	N	Y	Y	Y	Y	Y	Y	Critically low
156	Efficacy of PD-1/PD-L1 inhibitors against pretreated advanced cancer: a systematic review and meta-analysis	Y	N	Y	Y	Y	Y	PY	Y	Y	Y	Y	N	N	Y	Y	Y	Critically low
157	Cancer immunotherapy efficacy and patients' sex: a systematic review and meta-analysis	Y	N	Y	Y	Y	Y	PY	Y	Y	Y	Y	N	N	Y	N	Y	Critically low
158	Pneumonitis as a complication of immune system targeting drugs?—a meta-analysis of anti-PD/PD-L1 immunotherapy randomized clinical trials	Y	N	Y	Y	Y	N	PY	Y	Y	N	Y	N	N	N	Y	Y	Critically low
159	Effect of region on the Outcome of Patients Receiving PD-1/PD-L1 Inhibitors for Advanced Cancer	Y	N	Y	Y	N	N	PY	Y	Y	Y	Y	N	N	Y	Y	Y	Critically low
160	Efficacy of immune checkpoint inhibitors in cancer patients of different ages: a meta-analysis	Y	N	Y	Y	N	Y	PY	Y	Y	Y	Y	N	N	Y	Y	Y	Critically low
161	Rash and Pruritus With PD-1 Inhibitors in Cancer Patients: A Meta-Analysis of Randomized Controlled Trials	Y	N	Y	Y	N	Y	PY	Y	Y	Y	Y	N	N	Y	Y	Y	Critically low
162	Efficacy and safety of PD-1/PD-L1 inhibitors versus standard therapy in the treatment of cancer: a meta-analysis	Y	N	Y	Y	Y	Y	PY	Y	Y	Y	Y	N	N	Y	N	N	Critically low
163	Cardiotoxicity of programmed cell death 1 receptor/progammed cell death ligand 1 inhibtors: a meta analysis	Y	N	Y	Y	Y	Y	PY	Y	Y	Y	Y	N	Y	Y	Y	Y	Critically low
164	Incidence and risk of PD-1/PD-L1 inhibior-associated pneumonia in advance cancer patients: a meta analysis	Y	N	Y	Y	Y	Y	PY	Y	Y	N	Y	Y	Y	Y	Y	N	Critically low
165	Association between PD-L1 status and immune checkpoint inhibitor response in advanced malignancies: a systematic review and meta-analysis of overall survival data	Y	Y	Y	Y	Y	Y	PY	Y	Y	Y	Y	Y	N	Y	N	Y	Critically low
166	A meta-analysis comparing responses of Asian versus non-Asian cancer patients to PD-1 and PDL1 inhibitor-based therapy	Y	N	Y	Y	Y	Y	PY	Y	Y	Y	Y	N	N	N	Y	Y	Critically low
167	The impact of smoking on the effectiveness of immune checkpoint inhibitors - a systematic review and meta-analysis	Y	N	Y	Y	Y	Y	PY	Y	Y	N	Y	N	N	Y	N	Y	Critically low
168	A Systematic Review and Meta-Analysis of Immune-Related Adverse Events of Anti-PD-1 Drugs in Randomized Controlled Trials	Y	N	Y	Y	Y	Y	PY	Y	Y	Y	Y	N	N	N	Y	Y	Critically low
169	Clinical efficacy and safety of anti-PD-1/PD-L1 inhibitors for the treatment of advanced or metastatic cancer: a systematic review and meta-analysis	Y	Y	Y	Y	Y	Y	PY	Y	Y	Y	Y	N	N	Y	Y	Y	Critically low
170	Treatment-Related Adverse Events with PD-1 or PD-L1 Inhibitors: A Systematic Review and Meta-Analysis	Y	N	Y	Y	Y	Y	PY	Y	Y	Y	Y	N	N	Y	N	Y	Critically low
171	Efficacy of PD-1 or PD-L1 Inhibitors and Central Nervous System Metastases in Advanced Cancer: A Meta-Analysis	Y	N	Y	Y	Y	Y	PY	Y	Y	Y	Y	N	N	Y	Y	Y	Critically low
172	Efficacy and safety of anti-PD-1/PD-L1 combinations versus standard of care in cancer: a systematic review and meta-analysis	Y	N	Y	Y	Y	Y	PY	Y	N	N	Y	N	N	Y	Y	Y	Critically low
	Total	157	19	172	159	85	135	2	172	144	99	172	40	47	111	93	132
Note：Item 1: Did the research questions and inclusion criteria for the review include the components of PICO? Item 2: Did the report of the review contain an explicit statement that the review methods were established prior to the conduct of the review and did the report justify any significant deviations from the protocol? Item 3: Did the review authors explain their selection of the study desig…
