# Supplementary material for: Safety and Efficacy of Programmed Cell Death 1 and Programmed Death Ligand-1 Inhibitors in the Treatment of Cancer: An Overview of Systematic Reviews
Source: Front Immunol. 2022 Jul 13;13:953761. doi: 10.3389/fimmu.2022.953761 (PMC9326177; doi:10.3389/fimmu.2022.953761)
Supplement: Supplementary file 5 [file Table_5.xlsx]

## Sheet: Evidence quality
Supplementary Table S5 - Quality of Evidence
Serial number	Study	Outcome indicator	Subgroup	Result	Risk of Bias	Inconsistency	Indirectness	Imprecision	Publication Bias	Evidence quality
1	Anti-PD-L1 antibody for non-small cell lung cancer: A meta analysis of effectiveness and safey	PFS （n=4,N=2392）		HR=0.88 95％CI=(0.73，1.05）	↓	↓	－	－	↓	Critically low
		OS （n=4,N=2392）		HR=0.68 95％CI=(0.61，0.75）	↓	－	－	－	↓	Low
		ORR （n=4,N=2392）		HR=0.56 95％CI=(0.44，0.70）	↓	－	－	－	↓	Low
		AEs （n=4,N=2392）		OR=0.39 95％CI=(0.29，0.51）	↓	－	－	－	↓	Low
		High-grade AEs （n=4,N=2392）		OR=0.20 95％CI=(0.16，0.24）	↓	↓	－	－	↓	Critically low
2	Safety of PD-1/PD-L1 antibody versus docetaxel for advancer non-small cell lung cancer: a meta analysis	AEs （n=4,N=2392）		RR=0.78 95％CI=(0.74，0.81）	－	－	－	－	↓	Moderate
		High-grade AEs （n=4,N=2392）		RR=0.33 95％CI=(0.18，0.58）	－	↓	－	－	↓	Low
3	Anti-PD-1/PD-L1 antibody therapy for pretreated advanced nonsmall-cell lung cancer: A meta-analysis of randomized clinical trials	PFS （n=3,N=1141）	PD-L1＜1% （n=3, N=/）	HR=0.98 95％CI=(0.68，1.42）	↓	－	－	－	↓	Low
			PD-L1≥1% （n=3, N=/）	HR=0.75 95％CI=(0.62，0.90）	↓	－	－	－	↓	Low
		OS （n=3,N=1141）	PD-L1＜1% （n=3, N=/）	HR=0.84 95％CI=(0.67，1.07）	↓	－	－	－	↓	Low
			PD-L1≥1% （n=3, N=/）	HR=0.62 95％CI=(0.50，0.78）	↓	－	－	－	↓	Low
		ORR （n=3,N=1141）		OR=1.50 95％CI=(1.08，2.07）	↓	－	－	－	↓	Low
		High-grade AEs （n=3,N=1141）		OR=0.20 95％CI=(0.14，0.27）	↓	－	－	－	↓	Low
4	Efficacy and safety of antibodies targeting PD-1/PD-L1 inhibitors versus chemotherapy in the treatment of non-small cell lung cancer: a meta- analysis	PFS （n=4,N=2192）		HR=0.79 95％CI=(0.72，0.86）	↓	↓	－	－	↓	Critically low
		OS （n=5,N=3042）	EGFR mutant （n=3, N=/）	HR=0.91 95％CI=(0.76，1.11）	↓	－	－	－	↓	Low
			EGFR wild-type （n=3, N=/）	HR=0.67 95％CI=(0.60，0.76）	↓	－	－	－	↓	Low
		ORR （n=5,N=3042）		OR=1.58 95％CI=(1.27，1.97）	↓	－	－	－	－	Moderate
		AEs （n=5,N=3042）		OR=0.32 95％CI=(0.27，0.39）	↓	－	－	－	－	Moderate
		High-grade AEs （n=5,N=3042）		OR=0.18 95％CI=(0.11，0.30）	↓	↓	－	－	－	Low
5	Efficacy and safety of anti PD-1/PD-L1 antibodies in the treatment of non-small cell lung cancer: a meta- analysis	PFS （n=3,N=1141）		RR=1.85 95％CI=(0.61，5.59）	↓	↓	－	－	↓	Critically low
		OS （n=4,N=1546）		RR=1.37 95％CI=(1.23，1.52）	↓	－	－	－	↓	Low
		ORR （n=5,N=2580）		RR=1.86 95％CI=(1.37，2.52）	↓	－	－	－	↓	Low
		AEs （n=5,N=2580）		RR=0.85 95％CI=(0.76，0.95）	↓	↓	－	－	↓	Critically low
		High-grade AEs （n=5,N=2580）		RR=0.28 95％CI=(0.18，0.43）	↓	↓	－	－	↓	Critically low
6	Anti-PD-1/PD-L1 antibody versus conventional chemotherapy for previously-treated, advanced non-small-cell lung cancer: a meta-analysis of randomized controlled trials	PFS （n=4,N=2174）	PD-1＜1% （n=3, N=/）	HR=0.97 95％CI=(0.68，1.40）	－	－	－	－	↓	Moderate
			PD-L1≥1% （n=4, N=/）	HR=0.77 95％CI=(0.69，0.86）	－	－	－	－	↓	Moderate
		OS （n=4,N=2174）	PD-1＜1% （n=3, N=/）	HR=0.83 95％CI=(0.66，1.04）	－	－	－	－	↓	Moderate
			PD-L1≥1% （n=4, N=/）	HR=0.64 95％CI=(0.56，0.73）	－	－	－	－	－	High
		ORR （n=4,N=2174）		RR=0.92 95％CI=(0.89，0.95）	－	－	－	－	↓	Moderate
		AEs （n=4,N=2174）		RR=0.77 95％CI=(0.73，0.81）	－	－	－	－	↓	Moderate
		High-grade AEs （n=4,N=2174）		RR=0.24 95％CI=(0.14，0.41）	－	↓	－	－	↓	Low
7	Anti-PD-1/anti-PD-L1 immunotherapy versus docetaxel for previously treated advanced non-small cell lung cancer: a systematic review and meta-analysis of randomised clinical trials	PFS （n=4,N=2737）		HR=0.85 95％CI=(0.75，0.96）	↓	－	－	－	↓	Low
		OS （n=4,N=2737）	EGFR mutant （n=3, N=/）	HR=1.11 95％CI=(0.80，1.56）	↓	－	－	－	↓	Low
			EGFR wild-type （n=3, N=/）	HR=0.67 95％CI=(0.60，0.76）	↓	－	－	－	↓	Low
		ORR （n=4,N=2737）		OR=1.77 95％CI=(1.26，2.50）	↓	－	－	－	↓	Low
		High-grade AEs （n=4,N=2737）		OR=1.79 95％CI=(0.12，0.30）	↓	↓	－	－	↓	Critically low
8	Indirect comparison between pembrolizumab and nivolumab for the treatment of non-small cell lung cancer: A meta-analysis of randomized clinical trials	PFS （n=3,N=1887）		HR=0.81 95％CI=(0.70，0.94）	↓	－	－	－	↓	Low
		OS （n=3,N=1887）		HR=0.67 95％CI=(0.60，0.75）	↓	－	－	－	↓	Low
		ORR （n=3,N=1887）		OR=2.02 95％CI=(1.52，2.68）	↓	－	－	－	↓	Low
		AEs （n=3,N=1887）		OR=0.25 95％CI=(0.18，0.34）	↓	↓	－	－	↓	Critically low
		High-grade AEs （n=3,N=1887）		OR=0.16 95％CI=(0.08，0.34）	↓	↓	－	－	↓	Critically low
9	Prognostic value of KRAS mutation in advanced non-small-cell lung cancer treated with immune checkpoint inhibitors: A metaanalysis and review	OS （n=3,N=1719）	KRAS mutant （n=3, N=138）	HR=0.64 95％CI=(0.43，0.96）	↓	－	－	↓	↓	Critically low
			KRAS wild-type （n=3, N=371）	HR=0.88 95％CI=(0.68，1.13）	↓	－	－	－	↓	Low
10	Prognostic value of smoking status in non-small-cell lung cancer patients treated with immune checkpoint inhibitors: a meta-analysis	PFS （n=2,N=839）	PFS（Former/current smoking） （n=2, N=756）	HR=0.85 95％CI=(0.71，1.01）	↓	↓	－	－	↓	Critically low
			PFS（Never smoking） （n=2, N=83）	HR=2.30 95％CI=(1.23，4.28）	↓	－	－	↓	↓	Critically low
		OS （n=4,N=1953）	OS（Former/current smoking） （n=4, N=1633）	HR=0.70 95％CI=(0.63，0.79）	↓	－	－	－	↓	Low
			OS（Never smoking） （n=4, N=320）	HR=0.79 95％CI=(0.59，1.06）	↓	－	－	－	↓	Low
11	Checkpoint Inhibitors in Metastatic EGFR-Mutated Non-Small Cell Lung Cancer-A Meta-Analysis	OS （n=3，N=1903）	EGFR mutant （n=3, N=186）	HR=1.05 95％CI=(0.70，1.55）	↓	－	－	↓	↓	Critically low
			EGFR wild-type （n=3, N=1362）	HR=0.66 95％CI=(0.58，0.76）	↓	－	－	－	↓	Low
12	Survival benefit of immune checkpoint inhibitors according to the histology in non-small-cell lung cancer: A meta-analysis and review	PFS （n=4，N=2630）	Squamous （n=4, N=679）	HR=0.68 95％CI=(0.51，0.91）	↓	－	－	－	↓	Low
			Non-squamous （n=4, N=1951）	HR=0.88 95％CI=(0.67，1.16）	↓	↓	－	－	↓	Critically low
		OS （n=5，N=3462）	Squamous （n=5, N=942）	HR=0.71 95％CI=(0.60，0.83）	↓	－	－	－	↓	Low
			Non-squamous （n=5, N=2520）	HR=0.77 95％CI=(0.63，0.94）	↓	－	－	－	↓	Low
13	Effect of anti-PD-1/PD-L1 antibodies in the treatment of non-small cell lung cancer: a meta- analysis	OS （n=4,N=1946）		HR=0.68 95％CI=(0.61，0.75）	－	－	－	－	↓	Moderate
		ORR （n=5,N=2269）		RR=1.81 95％CI=(1.40，2.33）	－	－	－	－	↓	Moderate
		High-grade AEs （n=6,N=2556）		RR=0.29 95％CI=(0.21，0.41）	－	↓	－	－	↓	Low
14	Efficacy and safety of PD-1antibody/PD-L1 antibody versus docetaxel in non-small cell lung cancer: a meta analysis	PFS （n=4,N=1991）	PD-L1＜1% （n=4, N=/）	HR=0.94 95％CI=(0.72，1.24）	↓	－	－	－	↓	Low
			PD-L1≥1% （n=4, N=/）	HR=0.78 95％CI=(0.67，0.91）	↓	－	－	－	↓	Low
		OS （n=4,N=1991）		HR=0.70 95％CI=(0.62，0.80）	↓	－	－	－	－	Moderate
		ORR （n=4,N=1991）		RR=1.31 95％CI=(1.05，1.62）	↓	－	－	－	－	Moderate
15	Efficacy of PD-1/PD-L1 inhibitors in the treatment of younger versus elderly non-small cell lung cancer patients: a meta analysis	PFS （n=5,N=2427）	＜65 years （n=5, N=1307）	HR=0.77 95％CI=(0.60，0.97）	－	－	－	－	－	High
			≥65 years （n=5, N=1120）	HR=0.92 95％CI=(0.69，1.24）	－	↓	－	－	－	Moderate
		OS （n=5,N=2972）	＜65 years （n=5, N=1619）	HR=0.76 95％CI=(0.61，0.94）	－	－	－	－	－	High
			≥65 years （n=5, N=1353）	HR=0.75 95％CI=(0.66，0.86）	－	－	－	－	－	High
16	Efficacy and safety of immune checkpoint inhibitors in the treatment of non-small cell lung cancer: a meta- analysis	PFS （n=8，N=4207）		HR=0.83 95％CI=(0.72，0.97）	↓	↓	－	－	↓	Critically low
		OS （n=8，N=4207）	Former/current smoking （n=6, N=/）	HR=0.72 95％CI=(0.58，0.88）	↓	－	－	－	↓	Low
			Never smoking （n=5, N=/）	HR=0.83 95％CI=(0.64，1.08）	↓	－	－	－	↓	Low
			EGFR mutant （n=3, N=/）	HR=1.12 95％CI=(0.80，1.56）	↓	－	－	－	↓	Low
			EGFR wild-type （n=3, N=/）	HR=0.67 95％CI=(0.60，0.75）	↓	－	－	－	↓	Low
			KRAS mutant （n=3, N=/）	HR=0.57 95％CI=(0.43，0.97）	↓	－	－	－	↓	Low
			KRAS wild-type （n=3, N=/）	HR=0.87 95％CI=(0.68，1.13）	↓	－	－	－	↓	Low
			＜65 years （n=6, N=/）	HR=0.72 95％CI=(0.62，0.83）	↓	－	－	－	↓	Low
			≥65 years （n=6, N=/）	HR=0.71 95％CI=(0.59，0.87）	↓	－	－	－	↓	Low
			Female （n=6, N=/）	HR=0.68 95％CI=(0.55，0.83）	↓	－	－	－	↓	Low
			Male （n=6, N=/）	HR=0.76 95％CI=(0.64，0.90）	↓	－	－	－	↓	Low
		ORR （n=8，N=4207）		RR=1.30 95％CI=(1.02，1.67）	↓	－	－	－	－	Moderate
		AEs （n=8，N=4207）		RR=0.80 95％CI=(0.76，0.85）	↓	－	－	－	↓	Low
17	The effectiveness of PD-1 inhibitors in non-small cell lung cancer (NSCLC) patients of different ages	PFS （n=3,N=1610）	＜65 years （n=3, N=/）	HR=0.73 95％CI=(0.61，0.85）	↓	－	－	－	↓	Low
			≥65 years （n=3, N=/）	HR=0.62 95％CI=(0.49，0.76）	↓	↓	－	－	↓	Critically low
		OS（＜65 years） （n=3,N=1887）	＜65 years （n=3, N=1095）	HR=0.64 95％CI=(0.54，0.75）	↓	－	－	－	↓	Low
			≥65 years （n=3, N=792）	HR=0.68 95％CI=(0.54，0.81）	↓	－	－	－	↓	Low
			≥75 years （n=2, N=/）	HR=1.02 95％CI=(0.35，1.69）	↓	－	－	－	↓	Low
18	Impact of smoking on efficacy of PD-I/PD-LI inhibitors in non-small cell lung cancer patients: a meta-analysis	PFS （n=2,N=763）	Former/current smoking （n=2, N=739）	HR=0.55 95％CI=(0.43，0.67）	↓	－	－	－	－	Moderate
			Never smoking （n=1, N=24）	HR=0.90 95％CI=(0.11，7.59）	↓	－	－	↓	↓	Critically low
		OS （n=3,N=1575）	Former/current smoking （n=3, N=1402）	HR=0.69 95％CI=(0.60，0.78）	↓	－	－	－	－	Moderate
			Never smoking （n=2, N=173）	HR=0.80 95％CI=(0.54，1.06）	↓	－	－	↓	↓	Critically low
19	Clinical and molecular characteristics associated with survival among patients treated with checkpoint inhibitors for advanced non-small cell lung carcinoma: A systematic review and meta-analysis	OS （n=5,N=3025）	EGFR mutant （n=4, N=271）	HR=1.11 95％CI=(0.80，1.53）	↓	－	－	－	－	Moderate
			EGFR wild-type （n=4, N=1990）	HR=0.67 95％CI=(0.60，0.75）	↓	－	－	－	－	Moderate
			KRAS mutant （n=3, N=148）	HR=0.65 95％CI=(0.44，0.97）	↓	－	－	↓	－	Low
			KRAS wild-type （n=3, N=371）	HR=0.86 95％CI=(0.67，1.11）	↓	－	－	－	－	Moderate
			Former/current smoking （n=5, N=1633）	HR=0.69 95％CI=(0.62，0.78）	↓	－	－	－	－	Moderate
			Never smoking （n=5, N=330）	HR=0.79 95％CI=(0.60，1.05）	↓	－	－	－	－	Moderate
			Squamous （n=5, N=813）	HR=0.67 95％CI=(0.57，0.80）	↓	－	－	－	－	Moderate
			Non-squamous （n=5, N=2108）	HR=0.70 95％CI=(0.62，0.78）	↓	－	－	－	－	Moderate
20	Impact of Clinicopathologic Features on the Efficacy of PD-1/PD-L1 Inhibitors in Patients With Previously Treated Non-small-cell Lung Cancer	PFS （n=5,N=3025）	＜65 years （n=3, N=/）	HR=0.80 95％CI=(0.67，0.96）	↓	－	－	－	↓	Low
			≥65 years （n=3, N=/）	HR=0.89 95％CI=(0.67，1.18）	↓	－	－	－	↓	Low
			Female （n=3, N=/）	HR=0.99 95％CI=(0.83，1.19）	↓	－	－	－	↓	Low
			Male （n=3, N=/）	HR=0.76 95％CI=(0.66，0.87）	↓	－	－	－	↓	Low
			ECOG PS=0 （n=3, N=/）	HR=0.86 95％CI=(0.60，1.24）	↓	－	－	－	↓	Low
			ECOG PS≥1 （n=3, N=/）	HR=0.76 95％CI=(0.63，0.92）	↓	－	－	－	↓	Low
			Squamous （n=2, N=/）	HR=0.89 95％CI=(0.78，1.02）	↓	－	－	－	↓	Low
			Non-squamous （n=2, N=/）	HR=0.72 95％CI=(0.52，0.99）	↓	－	－	－	↓	Low
		OS （n=5,N=3025）	＜65 years （n=5, N=/）	HR=0.71 95％CI=(0.61，0.82）	↓	－	－	－	－	Moderate
			≥65 years （n=5, N=/）	HR=0.69 95％CI=(0.60，0.79）	↓	－	－	－	－	Moderate
			Female （n=5, N=/）	HR=0.70 95％CI=(0.60，0.81）	↓	－	－	－	－	Moderate
			Male （n=5, N=/）	HR=0.69 95％CI=(0.61，0.77）	↓	－	－	－	－	Moderate
			Former/current smoking （n=4, N=/）	HR=0.69 95％CI=(0.61，0.78）	↓	－	－	－	↓	Low
			Never smoking （n=3, N=/）	HR=0.73 95％CI=(0.62，0.87）	↓	－	－	－	↓	Low
			ECOG PS=0 （n=5, N=/）	HR=0.69 95％CI=(0.59，0.82）	↓	－	－	－	－	Moderate
			ECOG PS≥1 （n=5, N=/）	HR=0.68 95％CI=(0.58，0.79）	↓	－	－	－	－	Moderate
			Squamous （n=3, N=/）	HR=0.70 95％CI=(0.62，0.79）	↓	－	－	－	↓	Low
			Non-squamous （n=3, N=/）	HR=0.67 95％CI=(0.56，0.81）	↓	－	－	－	↓	Low
21	Immune-checkpoint inhibitor plus chemotherapy versus conventional chemotherapy for first-line treatment in advanced non-small cell lung carcinoma: a systematic review and meta-analysis	PFS （n=6,N=3144）		HR=0.62 95％CI=(0.56，0.67）	－	－	－	－	－	High
		OS （n=5,N=2781）		HR=0.68 95％CI=(0.53，0.87）	－	↓	－	－	－	Moderate
		ORR （n=6,N=3144）		RR=1.56 95％CI=(1.29，1.89）	－	↓	－	－	－	Moderate
		AEs （n=6,N=3144）		RR=1.03 95％CI=(0.99，1.06）	－	↓	－	－	－	Moderate
		High-grade AEs （n=6,N=3144）		RR=1.14 95％CI=(1.04，1.26）	－	－	－	－	－	High
		irAEs （n=4,N=1954）		RR=2.37 95％CI=(1.98，2.84）	－	－	－	－	↓	Moderate
		High-grade irAEs （n=5,N=2741）		RR=3.71 95％CI=2.63，5.24）	－	－	－	－	－	High
22	Anti-PD-1/PD-L1 Antibody Therapy for Pretreated Advanced or Metastatic Nonsmall Cell Lung Carcinomas and the Correlation between PD-L1 Expression and Treatment Effectiveness: An Update Meta-Analysis of Randomized Clinical Trials	PFS （n=5,N=3205）		HR=0.69 95％CI=(0.63，0.75）	↓	－	－	－	－	Moderate
		OS （n=5,N=3205）	PD-L1＜1% （n=3, N=/）	HR=0.79 95％CI=(0.67，0.93）	↓	－	－	－	↓	Low
			PD-L1≥1% （n=5, N=/）	HR=0.66 95％CI=(0.60，0.74）	↓	－	－	－	↓	Low
			PD-L1≥5% （n=4, N=/）	HR=0.55 95％CI=(0.45，0.67）	↓	－	－	－	↓	Low
			PD-L1≥10% （n=3, N=/）	HR=0.43 95％CI=(0.33，0.55）	↓	－	－	－	↓	Low
		ORR （n=5,N=3205）		RR=1.53 95％CI=(1.16，2.01）	↓	－	－	－	－	Moderate
		High-grade AEs （n=5,N=3205）		RR=0.29 95％CI=(0.21，0.39）	↓	↓	－	－	－	Low
23	Impact of PD-L1 expression, driver mutations and clinical characteristics on survival after anti-PD-1/PD-L1 immunotherapy versus chemotherapy in non-small-cell lung cancer: A meta-analysis of randomized trials	PFS （n=7，N=3871）		HR=0.84 95％CI=(0.71，0.99）	↓	↓	－	－	－	Low
		OS （n=7，N=3871）	PD-L＜1% （n=/, N=/）	HR=0.79 95％CI=(0.67，0.93）	↓	－	－	－	↓	Low
			1%≤PD-L1≤5% （n=/, N=/）	HR=0.80 95％CI=(0.67，0.96）	↓	－	－	－	↓	Low
			PD-L≥5% （n=/, N=/）	HR=0.61 95％CI=(0.47，0.78）	↓	－	－	－	↓	Low
			KRAS mutant （n=/, N=/）	HR=0.60 95％CI=(0.39，0.93）	↓	－	－	－	↓	Low
			KRAS wild-type （n=/, N=/）	HR=0.89 95％CI=(0.68，1.17）	↓	－	－	－	↓	Low
			EGFR mutant （n=/, N=/）	HR=1.11 95％CI=(0.80，1.53）	↓	－	－	－	↓	Low
			EGFR wild-type （n=/, N=/）	HR=0.73 95％CI=(0.61，0.87）	↓	－	－	－	↓	Low
			Former/current smoking （n=/, N=/）	HR=0.70 95％CI=(0.60，0.83）	↓	－	－	－	↓	Low
			Never smoking （n=/, N=/）	HR=0.83 95％CI=(0.64，1.08）	↓	－	－	－	↓	Low
			Squamous （n=/, N=/）	HR=0.68 95％CI=(0.58，0.80）	↓	－	－	－	↓	Low
			Non-squamous （n=/, N=/）	HR=0.73 95％CI=(0.61，0.89）	↓	－	－	－	↓	Low
			＜65 years （n=/, N=/）	HR=0.74 95％CI=(0.61，0.90）	↓	－	－	－	↓	Low
			≥65 years （n=/, N=/）	HR=0.72 95％CI=(0.58，0.89）	↓	－	－	－	↓	Low
			≥75 years （n=/, N=/）	HR=1.21 95％CI=(0.68，2.12）	↓	－	－	－	↓	Low
24	A meta-analysis of nivolumab for the treatment of advanced non-small-cell lung cancer	PFS （n=3，N=1395）		OR=0.88 95％CI=(0.64，1.20）	↓	↓	－	－	↓	Critically low
		OS （n=3，N=1395）		OR=0.77 95％CI=(0.57，1.03）	↓	↓	－	－	↓	Critically low
		ORR （n=3，N=1395）		OR=1.40 95％CI=(0.66，2.96）	↓	↓	－	－	↓	Critically low
		High-grade AEs （n=3，N=1395）		OR=0.13 95％CI=(0.09，0.17）	↓	↓	－	－	↓	Critically low
25	Smoking and EGFR status may predict outcomes of advanced NSCLC treated with PD-(L)1 inhibitors beyond first line: A meta-analysis	OS （n=5，N=3013）	＜65 years （n=5, N=/）	HR=0.70 95％CI=(0.62，0.78）	↓	－	－	－	↓	Low
			≥65 years （n=5, N=/）	HR=0.69 95％CI=(0.60，0.80）	↓	－	－	－	↓	Low
			ECOG PS=0 （n=5, N=/）	HR=0.69 95％CI=(0.58，0.82）	↓	－	－	－	↓	Low
			ECOG=1 （n=5, N=/）	HR=0.68 95％CI=(0.61，0.76）	↓	－	－	－	↓	Low
			Former/current smoking （n=3, N=/）	HR=0.71 95％CI=(0.63，0.82）	↓	－	－	－	↓	Low
			Never smoking （n=3, N=/）	HR=0.79 95％CI=(0.60，1.06）	↓	－	－	－	↓	Low
			EGFR mutant （n=4, N=/）	HR=1.11 95％CI=(0.80，1.53）	↓	－	－	－	↓	Low
			EGFR wild-type （n=4, N=/）	HR=0.67 95％CI=(0.60，0.75）	↓	－	－	－	↓	Low
			PD-L1＜1% （n=4, N=/）	HR=0.79 95％CI=(0.67，0.93）	↓	－	－	－	↓	Low
			PD-L1≥1% （n=4, N=/）	HR=0.67 95％CI=(0.57，0.78）	↓	－	－	－	↓	Low
			Squamous （n=4, N=/）	HR=0.67 95％CI=(0.56，0.80）	↓	－	－	－	↓	Low
			Non-squamous （n=4, N=/）	HR=0.71 95％CI=(0.63，0.79）	↓	－	－	－	↓	Low
			KRAS mutant （n=2, N=/）	HR=0.60 95％CI=(0.39，0.92）	↓	－	－	－	↓	Low
			KRAS wild-type （n=2, N=/）	HR=0.89 95％CI=(0.69，1.17）	↓	－	－	－	↓	Low
26	Meta-analysis of efficacy and safety of PD-1 inhibitors and platinum-based chemotherapy in first-line treatment of advanced non-small cell patients	PFS （n=4,N=/）	PD-1 （n=2, N=/）	HR=0.76 95％CI=(0.34，1.72）	↓	↓	－	－	↓	Critically low
			PD-1+ platinum （n=2, N=/）	HR=0.52 95％CI=(0.43，0.63）	↓	－	－	－	↓	Low
		OS （n=4,N=/）	PD-1 （n=2, N=/）	HR=0.81 95％CI=(0.51，1.30）	↓	↓	－	－	↓	Critically low
			PD-1+ platinum （n=2, N=/）	HR=0.51 95％CI=(0.41，0.65）	↓	－	－	－	↓	Low
		ORR （n=2,N=/）	PD-1+ platinum （n=2, N=/）	OR=3.64 95％CI=(2.56，5.16）	↓	－	－	－	↓	Low
		High-grade AEs （n=4,N=/）	PD-1 （n=2, N=/）	HR=0.29 95％CI=(0.15，0.54）	↓	－	－	－	↓	Low
			PD-1+ platinum （n=2, N=/）	HR=1.23 95％CI=(0.77，1.96）	↓	－	－	－	↓	Low
27	Efficacy and safety of PD-1/PD-L1 inhibitor versun chemotherapy in first-line treatment of advanced non-small cell lung cancer: a meta analysis	PFS （n=7,N=4101）	PD-1/PD-L1 （n=3, N=2120）	HR=0.87 95％CI=(0.57，1.31）	↓	↓	－	－	↓	Critically low
			PD-1/PD-L1+CT （n=4, N=1981）	HR=0.59 95％CI=(0.50，0.70）	↓	－	－	－	↓	Low
			PD-1/PD-L1+CT PD-L1＜1% （n=/, N=/）	HR=0.76 95％CI=(0.64，0.92）	↓	↓	－	－	↓	Critically low
			PD-1/PD-L1+CT PD-L1≥1% （n=/, N=/）	HR=0.52 95％CI=(0.38，0.72）	↓	↓	－	－	↓	Critically low
		OS （n=7,N=4101）	PD-1/PD-L1 （n=3, N=2120）	HR=0.82 95％CI=(0.65，1.03）	↓	－	－	－	↓	Low
			PD-1/PD-L1+CT （n=4, N=1981）	HR=0.65 95％CI=(0.46，0.92）	↓	↓	－	－	↓	Critically low
		ORR （n=6,N=2354）	PD-1/PD-L1 （n=2, N=728）	RR=1.12 95％CI=(0.55，2.28）	↓	↓	－	－	↓	Critically low
			PD-1/PD-L1+CT （n=4, N=1626）	RR=1.72 95％CI=(1.13，2.62）	↓	↓	－	－	↓	Critically low
		High-grade AEs （n=7,N=4101）	PD-1/PD-L1 （n=3, N=2120）	RR=0.43 95％CI=(0.36，0.52）	↓	－	－	－	↓	Low
			PD-1/PD-L1+CT （n=4, N=1981）	RR=1.09 95％CI=(0.99，1.20）	↓	－	－	－	↓	Low
28	The overall efficacy and safety of PD-1/PD-L1 antibody and docetaxel in the treatment of advanced non-small cell lung cancer: a meta analysis	PFS （n=4,N=2737）		HR=0.85 95％CI=(0.75，0.96）	↓	－	－	－	↓	Low
		OS （n=4,N=2737）		HR=0.69 95％CI=(0.63，0.75）	↓	－	－	－	↓	Low
		High-grade AEs （n=4,N=2320）		OR=0.19 95％CI=(0.12，0.30）	↓	↓	－	－	↓	Critically low
29	Efficacy and safety of immune checkpoint inhibitors plus chemotherapy as a first-line treatment for advanced non-small cell lung cancer: a meta- analysis	PFS （n=7,N=3722）	PD-L1＜1% （n=6, N=1579）	HR=0.72 95％CI=(0.64，0.81）	↓	－	－	－	↓	Low
			1%≤PD-L1＜49% （n=5, N=1003）	HR=0.63 95％CI=(0.55，0.73）	↓	－	－	－	↓	Low
			PD-L1≥50% （n=5, N=529）	HR=0.39 95％CI=(0.32，0.48）	↓	－	－	－	↓	Low
		OS （n=7,N=3722）	PD-L1＜1% （n=4, N=/）	HR=0.76 95％CI=(0.64，0.91）	↓	－	－	－	↓	Low
			1%≤PD-L1＜49% （n=4, N=/）	HR=0.78 95％CI=(0.51，1.19）	↓	↓	－	－	↓	Critically low
			PD-L1≥50% （n=4, N=/）	HR=0.57 95％CI=(0.44，0.73）	↓	－	－	－	↓	Low
		ORR （n=7,N=3722）	PD-L1＜1% （n=4, N=1223）	RR=1.40 95％CI=(1.09，1.81）	↓	－	－	－	↓	Low
			1%≤PD-L1＜49% （n=3, N=662）	RR=1.47 95％CI=(1.07，2.01）	↓	－	－	－	↓	Low
			PD-L1≥50% （n=3, N=439）	RR=1.85 95％CI=(1.23，2.77）	↓	－	－	－	↓	Low
		AEs （n=7,N=3722）		RR=1.03 95％CI=(1.00，1.06）	↓	－	－	－	↓	Low
		High-grade AEs （n=7,N=3722）		RR=1.17 95％CI=(1.06，1.30）	↓	－	－	－	↓	Low
		irAEs （n=6,N=/）		RR=2.32 95％CI=(1.92，2.81）	↓	－	－	－	↓	Low
		High-grade irAEs （n=6,N=/）		RR=3.4 95％CI=(2.47，4.7）	↓	－	－	－	↓	Low
30	Checkpoint inhibitors plus chemotherapy for first-line treatment of advanced non-small cell lung cancer: a systematic review and meta-analysis of randomized controlled trials	PFS （n=7,N=4322）	Squamous （n=2, N=1242）	HR=0.64 95％CI=(0.50，0.81）	↓	－	－	－	↓	Low
			Non-squamous （n=4, N=2717）	HR=0.60 95％CI=(0.54，0.65）	↓	－	－	－	↓	Low
			PD-L1＜1% （n=7, N=/）	HR=0.69 95％CI=(0.60，0.79）	↓	－	－	－	↓	Low
			PD-L1≥1% （n=7, N=/）	HR=0.47 95％CI=(0.38，0.57）	↓	－	－	－	↓	Low
		OS （n=6,N=3859）	Squamous （n=2, N=1242）	HR=0.79 95％CI=(0.53，1.18）	↓	↓	－	－	↓	Critically low
			Non-squamous （n=4, N=2717）	HR=0.71 95％CI=(0.57，0.88）	↓	－	－	－	↓	Low
			PD-L1＜1% （n=5, N=/）	HR=0.78 95％CI=(0.67，0.90）	↓	－	－	－	↓	Low
			PD-L1≥1% （n=5, N=/）	HR=0.61 95％CI=(0.48，0.71）	↓	－	－	－	↓	Low
		ORR （n=7,N=4322））		RR=1.51 95％CI=(1.3，1.74）	↓	－	－	－	↓	Low
		AEs （n=7,N=4322）		RR=1.01 95％CI=(0.99，1.03）	↓	－	－	－	↓	Low
		High-grade AEs （n=7,N=4322）		RR=1.17 95％CI=(1.07，1.28）	↓	－	－	－	↓	Low
31	PD-L1 for selecting non-small-cell lung cancer patients for first-line immuno-chemotherapy combination: a systematic review and meta-analysis	PFS （n=7,N=4278）	PD-L1＜1% （n=6, N=/）	HR=0.66 95％CI=(0.56，0.74）	↓	↓	－	－	↓	Critically low
			1%≤PD-L1＜49% （n=6, N=/）	HR=0.71 95％CI=(0.63，0.81）	↓	↓	－	－	↓	Critically low
			PD-L1≥50% （n=7, N=/）	HR=0.41 95％CI=(0.34，0.49）	↓	↓	－	－	↓	Critically low
		OS （n=7,N=4278）	PD-L1＜1% （n=6, N=/）	HR=0.76 95％CI=(0.55，1.07）	↓	↓	－	－	↓	Critically low
			1%≤PD-L1＜49% （n=5, N=/）	HR=0.78 95％CI=(0.67，0.90）	↓	↓	－	－	↓	Critically low
			PD-L1≥50% （n=5, N=/）	HR=0.62 95％CI=(0.49，0.78）	↓	↓	－	－	↓	Critically low
32	Efficacy of PD-1/PD-L1 inhibitors in patients with advanced non-small cell lung cancer: A meta-analysis of randomized clinical trials	OS （n=7,N=3870）		HR=0.72 95％CI=(0.63，0.82）	↓	－	－	－	－	Moderate
33	The incidence and relative risk of PD-1/PD-L1 inhibitors-related colitis in non-small cell lung cancer: A meta-analysis of randomized controlled trials	irAEs （n=9,N=5990）	Colitis （n=9, N=5990）	RR=3.68 95％CI=(1.78，7.59）	－	－	－	－	↓	Moderate
		High-grade irAEs （n=9,N=5990）	Colitis （n=9, N=5990）	RR=2.97 95％CI=(1.27，6.95）	－	－	－	－	↓	Moderate
34	First-line treatment for patients with advanced non-small cell lung carcinoma and high PD-L1 expression: pembrolizumab or pembrolizumab plus chemotherapy	PFS （n=4,N=1252）	PD-1 VS CT （n=2, N=904）	HR=0.65 95％CI=(0.40，1.04）	－	↓	－	－	↓	Low
			PD-1+CT VS CT （n=2, N=348）	HR=0.36 95％CI=(0.27，0.48）	－	－	－	－	↓	Moderate
		OS （n=4,N=1252）	PD-1 VS CT （n=2, N=904）	HR=0.67 95％CI=(0.56，0.80）	－	－	－	－	↓	Moderate
			PD-1+CT VS CT （n=2, N=348）	HR=0.51 95％CI=(0.35，0.72）	－	－	－	－	↓	Moderate
		ORR （n=5,N=1289）	PD-1 VS CT （n=2, N=904）	RR=1.33 95％CI=(1.11，1.58）	－	－	－	－	↓	Moderate
			PD-1+CT VS CT （n=3, N=385）	RR=2.16 95％CI=(1.66，2.82）	－	－	－	－	↓	Moderate
35	Clinical efficacy and safety of anti-PD-1/PD-L1 treatments in non-small cell lung cancer (NSCLC)	PFS （n=8,N=3960）		HR=0.82 95％CI=(0.72，0.94）	↓	－	－	－	－	Moderate
		OS （n=9,N=4232）		HR=0.68 95％CI=(0.63，0.74）	↓	－	－	－	－	Moderate
		ORR （n=7,N=2855）		RR=1.65 95％CI=(1.38，1.95）	↓	－	－	－	－	Moderate
		AEs （n=7,N=3673）		RR=0.80 95％CI=(0.69，0.93）	↓	－	－	－	－	Moderate
36	The association of PD-L1 expression with the efficacy of anti-PD-1/PD-L1 immunotherapy and survival of non-small cell lung cancer patients: a meta-analysis of randomized controlled trials	PFS （n=10,N=6737）	PD-L1＜1% （n=5, N=/）	HR=0.97 95％CI=(0.78，1.21）	↓	↓	－	－	↓	Critically low
			PD-L1≥1% （n=8, N=/）	HR=0.83 95％CI=(0.70，0.99）	↓	↓	－	－	↓	Critically low
			PD-L1＜5% （n=2, N=/）	HR=1.01 95％CI=(0.58，1.75）	↓	↓	－	－	↓	Critically low
			PD-L1≥5% （n=5, N=/）	HR=0.73 95％CI=(0.54，0.98）	↓	↓	－	－	↓	Critically low
			PD-L1＜10% （n=2, N=/）	HR=0.94 95％CI=(0.53，1.66）	↓	－	－	－	↓	Low
			PD-L1≥10% （n=2, N=/）	HR=0.54 95％CI=(0.40，0.73）	↓	－	－	－	↓	Low
			PD-L1≥50% （n=6, N=/）	HR=0.68 95％CI=(0.54，0.85）	↓	－	－	－	↓	Low
		OS （n=10,N=7025）		HR=0.77 95％CI=(0.69，0.85）	↓	－	－	－	－	Moderate
		ORR （n=10,N=6667）		RR=1.53 95％CI=(1.24，1.89）	↓	－	－	－	－	Moderate
37	Efficacy and safety of programmed death 1 inhibitors in patients with advanced non-small cell lung cancer: a meta-analysis	PFS （n=5,N=2554）		HR=0.82 95％CI=(0.69，0.96）	↓	↓	－	－	↓	Critically low
		OS （n=6,N=3930）		HR=0.70 95％CI=(0.62，0.80）	↓	－	－	－	↓	Low
		AEs （n=5,N=2949）		RR=0.78 95％CI=(0.75，0.81）	↓	－	－	－	↓	Low
		High-grade AEs （n=5,N=2949）		RR=0.31 95％CI=(0.22，0.44）	↓	↓	－	－	↓	Critically low
38	PD-L1 expression and EGFR status in advanced non-small-cell lung cancer patients receiving PD-1/PD-L1 inhibitors: a meta-analysis	PFS （n=12,N=6932）	PD-L1＜1% （n=6, N=/）	HR=0.81 95％CI=(0.69，0.95）	↓	－	－	－	↓	Low
			PD-L1≥1% （n=5, N=/）	HR=0.62 95％CI=(0.47，0.80）	↓	↓	－	－	↓	Critically low
			PD-L1≥5% （n=3, N=/）	HR=0.61 95％CI=(0.48，0.77）	↓	－	－	－	↓	Low
			PD-L1≥50% （n=8, N=/）	HR=0.49 95％CI=(0.41，0.59）	↓	↓	－	－	↓	Critically low
			EGFR mutant （n=3, N=/）	HR=1.11 95％CI=(0.67，1.85）	↓	－	－	－	↓	Low
			EGFR wild-type （n=4, N=/）	HR=0.65 95％CI=(0.46，0.91）	↓	↓	－	－	↓	Critically low
		OS （n=12,N=6932）	PD-L1＜1% （n=6, N=/）	HR=0.70 95％CI=(0.60，0.82）	－	－	－	－	↓	Moderate
			PD-L1≥1% （n=6, N=/）	HR=0.61 95％CI=(0.52，0.71）	－	－	－	－	↓	Moderate
			PD-L1≥5% （n=5, N=/）	HR=0.53 95％CI=(0.43，0.66）	－	－	－	－	↓	Moderate
			PD-L1≥50% （n=6, N=/）	HR=0.49 95％CI=(0.43，0.57）	↓	－	－	－	↓	Low
			EGFR mutant （n=3, N=/）	HR=1.07 95％CI=(0.73，1.57）	↓	－	－	－	↓	Low
			EGFR wild-type （n=4, N=/）	HR=0.67 95％CI=(0.63，0.76）	↓	－	－	－	↓	Low
		ORR （n=12,N=6932）	PD-L1＜1% （n=6, N=1122）	RR=1.75 95％CI=(0.87，3.52）	－	↓	－	－	↓	Low
			PD-L1≥1% （n=5, N=1436）	RR=1.77 95％CI=(1.22，2.58）	－	－	－	－	↓	Moderate
			PD-L1≥5% （n=3, N=527）	RR=2.72 95％CI=(1.70，4.33）	↓	－	－	－	↓	Low
			PD-L1≥50% （n=7, N=1590）	RR=3.73 95％CI=(2.68，5.19）	－	－	－	－	↓	Moderate
39	Chemotherapy in Combination With Immune Checkpoint Inhibitors for the First-Line Treatment of Patients With Advanced Non-small Cell Lung Cancer: A Systematic Review and Literature-Based Meta-Analysi	PFS （n=7,N=3930）	PD-L1＜1% （n=8, N=1864）	HR=0.73 95％CI=(0.66，0.82）	↓	－	－	－	↓	Low
			1%≤PD-L1＜50% （n=6, N=1196）	HR=0.63 95％CI=(0.55，0.72）	↓	－	－	－	↓	Low
			PD-L1≥50% （n=7, N=913）	HR=0.43 95％CI=(0.37，0.51）	↓	－	－	－	↓	Low
		OS （n=8,N=4620）	PD-L1＜1% （n=5, N=1413）	HR=0.78 95％CI=(0.67，0.90）	↓	－	－	－	↓	Low
			1%≤PD-L1＜50% （n=5, N=1062）	HR=0.75 95％CI=(0.55，1.07）	↓	－	－	－	↓	Low
			PD-L1≥50% （n=5, N=714）	HR=0.61 95％CI=(0.48，0.78）	↓	－	－	－	↓	Low
40	Incidence and Risk of Thyroid Dysfunction in Advanced or Metastatic Non-small Cell Lung Cancer Patients Treated with Pembrolizumab: A Meta-analysis	irAEs （n=4，N=1603）	Thyroid dysfunction （n=4, N=1603）	RR=3.93 95％CI=(2.08，7.42）	－	－	－	－	↓	Moderate
41	Effectiveness and safey of pembrolizumab in the treatment of non-small cell lung cancer: a meta- analysis	OS （n=6,N=3910）		HR=0.63 95％CI=(0.57，0.71)	↓	－	－	－	↓	Low
		PFS （n=6,N=3910）		HR=0.64 95％CI=(0.53，0.78)	↓	－	－	－	↓	Low
		AEs （n=6,N=3910）	Nausea （n=6, N=3910）	OR=0.55 95%CI=(0.23，1.31)	↓	↓	－	－	↓	Critically low
			Neutropenia （n=5, N=3605）	OR=0.15 95%CI=(0.03，0.66)	↓	↓	－	－	↓	Critically low
			Decreased appetite （n=6, N=3910）	OR=0.59 95%CI=(0.39，0.90)	↓	↓	－	－	↓	Critically low
			Diarrhea （n=6, N=3910）	OR=0.98 95%CI=(0.55，1.76)	↓	↓	－	－	↓	Critically low
42	Efficacy and safety of PD-1 inhibitors in the treatment of advanced non-small cell lung cancer: a meta analysis	OS （n=4,N=2299）		HR=0.67 95％CI=(0.61，0.74)	↓	－	－	－	↓	Low
		PFS （n=3,N=1717）		HR=0.80 95％CI=(0.73，0.88)	↓	－	－	－	↓	Low
		AEs （n=4,N=2299）		RR=0.77 95％CI=(0.74，0.81)	↓	－	－	－	↓	Low
		High-grade AEs （n=4,N=2299）		RR=0.25 95％CI=(0.17，0.39)	↓	↓	－	－	↓	Critically low
43	A meta analysis of efficacy and safety of PD-1/PD-L1 inhibitors for treatment of advanced non-small cell lung cancer	PFS （n=6,N=3095）		HR=0.72 95％CI=(0.59，0.87)	↓	↓	－	－	↓	Critically low
		OS （n=7,N=3945）		HR=0.66 95％CI=(0.61，0.72)	↓	－	－	－	↓	Low
		ORR （n=7,N=3945）		OR=1.91 95％CI=(1.31，2.78)	↓	↓	－	－	↓	Critically low
		AEs （n=7,N=3945）		OR=0.32 95％CI=(0.25，0.40)	↓	－	－	－	↓	Low
		High-grade AEs （n=7,N=3945）		OR=0.23 95％CI=(0.13，0.43)	↓	↓	－	－	↓	Critically low
44	Comparison in treatment efficacy and safety between PD-1/PD-L1 inhibitor combined with chemotherapy and chemotherapy alone as first treatment for advanced NSCLC: a meta analysis	PFS （n=6,N=3238）		HR=0.81 95％CI=(0.78，0.84)	↓	－	－	－	－	Moderate
		OS （n=7,N=3238）		HR=0.86 95％CI=(0.79，0.94)	↓	－	－	－	－	Moderate
45	The relative and absolute benefit of programmed death receptor-1 vs programmed death ligand 1 therapy in advanced non-small-cell lung cancer: A systematic review and meta-analysis	OS （n=23,N=15797）	PD-1 （n=10, N=7387）	HR=0.72 95％CI=(0.66，0.78)	↓	↓	－	－	－	Low
			PD-L1 （n=13, N=8410）	HR=0.83 95％CI=(0.79，0.88)	↓	↓	－	－	－	Low
46	Efficacy and safety of immune checkpoint inhibitors in patients with advanced non– small cell lung cancer (NSCLC): a systematic literature review	PFS （n=6,N=3478）		HR=0.69 95％CI=(0.77，0.93)	↓	－	－	－	↓	Low
		OS （n=6,N=3478）		HR=0.69 95％CI=(0.63，0.75)	↓	－	－	－	↓	Low
		AEs （n=6,N=3763）		RR=0.76 95％CI=(0.73，0.79)	↓	－	－	－	↓	Low
47	Clinical Efficacy of Immune Checkpoint Inhibitors in Older Non-small-Cell Lung Cancer Patients: A Meta-Analysis	PFS （n=8,N=4633）	＜65 years （n=6, N=2168）	HR=0.85 95％CI=(0.72，1.01)	↓	－	－	－	↓	Low
			≥65 years （n=6, N=1329）	HR=0.87 95％CI=(0.68，1.10)	↓	－	－	－	↓	Low
		OS （n=8,N=4633）	＜65 years （n=8, N=2842）	HR=0.75 95％CI=(0.64，0.88)	↓	－	－	－	↓	Low
			≥65 years （n=8, N=1791）	HR=0.76 95％CI=(0.66，0.87)	↓	－	－	－	↓	Low
48	Comparative efficacy and safety of PD-1/PD-L1 Inhibitors versus platinum-based chemotherapy for the first-line treatment of advanced non-small cell lung cancer: a meta analysis of randomized controlled trials	PFS （n=8,N=5500）	PD-1/PD-L1 VS CT （n=3, N=2002）	HR=0.99 95％CI=(0.89，1.10）	－	↓	－	－	－	Moderate
			PD-1/PD-L1+CT （n=5, N=3498）	HR=0.61 95％CI=(0.56，0.67）	－	－	－	－	－	High
		OS （n=9,N=6072）	PD-1/PD-L1 （n=4, N=2574）	HR=0.82 95％CI=(0.74，0.91）	－	－	－	－	－	High
			PD-1/PD-L1+CT （n=5, N=3498）	HR=0.74 95％CI=(0.67，0.82）	－	－	－	－	－	High
		AEs （n=10,N=6195）	PD-1/PD-L1 （n=4, N=2574）	OR=0.22 95％CI=(0.18，0.28）	↓	↓	－	－	↓	Critically low
			PD-1/PD-L1+CT （n=6, N=3621）	HR=1.73 95％CI=(1.25，2.38）	↓	↓	－	－	－	Low
		High-grade AEs （n=10,N=6195）	PD-1/PD-L1 （n=4, N=2574）	OR=0.26 95％CI=(0.19，0.36）	↓	↓	－	－	↓	Critically low
			PD-1/PD-L1+CT （n=6, N=3621）	HR=1.50 95％CI=(1.19，1.89）	↓	↓	－	－	－	Low
		irAEs n=6,N=3621）	PD-1/PD-L1+CT （n=6, N=3621）	HR=3.14 95％CI=(1.91，5.14）	↓	↓	－	－	－	Low
		High-grade irAEs n=6,N=3621）	PD-1/PD-L1+CT （n=6, N=3621）	HR=3.17 95％CI=(2.23，4.52）	↓	↓	－	－	－	Low
49	Indirect comparison between immunotherapy alone and immunotherapy plus chemotherapy as first- line treatment for advanced nonsmall cell lung cancer: a systematic review	PFS （n=10,N=5765）	PD-1/PD-L1 （n=3, N=2120）	HR=0.87 95％CI=(0.59，1.30）	↓	↓	－	－	↓	Critically low
			PD-1/PD-L1+CT （n=7, N=3645）	HR=0.62 95％CI=(0.56，0.69）	↓	－	－	－	↓	Low
		OS （n=9,N=5402）	PD-1/PD-L1 （n=3, N=2120）	HR=0.83 95％CI=(0.64，1.08）	↓	－	－	－	↓	Low
			PD-1/PD-L1+CT （n=6, N=3282）	HR=0.71 95％CI=(0.58，0.88）	↓	－	－	－	↓	Low
		ORR （n=10,N=5765）	PD-1/PD-L1 （n=3, N=2120）	RR=1.08 95％CI=(0.76，1.54）	↓	↓	－	－	↓	Critically low
			PD-1/PD-L1+CT （n=7, N=3645）	RR=1.37 95％CI=(1.16，1.63）	↓	－	－	－	↓	Low
		AEs （n=10,N=5765）	PD-1/PD-L1 （n=3, N=2120）	RR=0.75 95％CI=(0.69，0.83）	↓	↓	－	－	↓	Critically low
			PD-1/PD-L1+CT （n=7, N=3645）	RR=1.03 95％CI=(0.99，1.07）	↓	↓	－	－	↓	Critically low
		High-grade AEs （n=10,N=5765）	PD-1/PD-L1 （n=3, N=2120）	RR=0.42 95％CI=(0.35，0.51）	↓	↓	－	－	↓	Critically low
			PD-1/PD-L1+CT （n=7, N=3645）	RR=1.19 95％CI=(1.07，1.32）	↓	↓	－	－	↓	Critically low
		irAEs （n=10,N=5765）	PD-1/PD-L1 （n=3, N=2120）	RR=4.32 95％CI=(2.93，6.38）	↓	↓	－	－	↓	Critically low
			PD-1/PD-L1+CT （n=7, N=3645）	RR=2.02 95％CI=(1.21，3.36）	↓	↓	－	－	↓	Critically low
		High-grade irAEs （n=10,N=5765）	PD-1/PD-L1 （n=3, N=2120）	RR=6.39 95％CI=(3.31，12.33）	↓	↓	－	－	↓	Critically low
			PD-1/PD-L1+CT （n=7, N=3645）	RR=2.12 95％CI=(0.99，4.51）	↓	↓	－	－	↓	Critically low
50	First‑line PD‑1/PD‑L1 inhibitor plus chemotherapy vs chemotherapy alone for negative or < 1% PD‑L1‑expressing metastatic non‑small‑cell lung cancers	PFS （n=7,N=4170）	PD-L1＜1% （n=7, N=1993)	HR=0.72 95％CI=(0.65，0.80）	↓	－	－	－	↓	Low
		OS （n=4,N=2546）	PD-L1＜1% （n=4, N=1136）	HR=0.75 95％CI=(0.63，0.89）	↓	－	－	－	↓	Low
		ORR （n=7,N=3614）	PD-L1＜1% （n=7, N=1681)	OR=2.06 95％CI=(1.50，2.83）	↓	－	－	－	↓	Low
51	PD-(L)1 Inhibitors in Combination with Chemotherapy as First-Line Treatment for Non-Small-Cell Lung Cancer: A Pairwise Meta-Analysis	PFS （n=7,N=4562）	Female （n=5, N=/）	HR=0.57 95％CI=(0.48，0.67）	↓	－	－	－	↓	Low
			Male （n=5, N=/）	HR=0.66 95％CI=(0.59，0.73）	↓	－	－	－	↓	Low
			＜65 years （n=5, N=/）	HR=0.59 95％CI=(0.48，0.72）	↓	－	－	－	↓	Low
			≥65 years （n=5, N=/）	HR=0.63 95％CI=(0.56，0.72）	↓	－	－	－	↓	Low
			ECOG:0 （n=5, N=/）	HR=0.57 95％CI=(0.49，0.65）	↓	－	－	－	↓	Low
			ECOG:1 （n=5, N=/）	HR=0.64 95％CI=(0.58，0.71）	↓	－	－	－	↓	Low
			Former/current smoking （n=5, N=/）	HR=0.62 95％CI=(0.57，0.68）	↓	－	－	－	↓	Low
			Never smoking （n=4, N=/）	HR=0.57 95％CI=(0.42，0.77）	↓	－	－	－	↓	Low
		OS （n=7,N=4562）	Female （n=5, N=/）	HR=0.58 95％CI=(0.39，0.86）	↓	↓	－	－	↓	Critically low
			Male （n=5, N=/）	HR=0.79 95％CI=(0.70，0.89）	↓	－	－	－	↓	Low
			＜65 years （n=5, N=/）	HR=0.66 95％CI=(0.52，0.83）	↓	－	－	－	↓	Low
			≥65 years （n=5, N=/）	HR=0.77 95％CI=(0.66，0.89）	↓	－	－	－	↓	Low
			ECOG PS=0 （n=5, N=/）	HR=0.70 95％CI=(0.55，0.88）	↓	－	－	－	↓	Low
			ECOG=1 （n=5, N=/）	HR=0.75 95％CI=(0.65，0.88）	↓	－	－	－	↓	Low
			Former/current smoking （n=4, N=/）	HR=0.72 95％CI=(0.61，0.84）	↓	－	－	－	↓	Low
			Never smoking （n=4, N=/）	HR=0.60 95％CI=(0.34，1.07）	↓	－	－	－	↓	Low
		ORR （n=7,N=4562）		OR=2.12 95％CI=(1.70，2.36）	↓	－	－	－	↓	Low
52	Programmed death-1 or programmed death ligand-1 inhibitors? A meta-analysis of differential efficacy as compared to chemotherapy in advanced non-small cell lung cancer	OS （n=16,N=9739）	First line （n=10, N=5923）	HR=0.78 95％CI=(0.73，0.84）	↓	↓	－	－	↓	Critically low
			≥ Second Line （n=6, N=3816）	HR=0.72 95％CI=(0.66，0.78）	↓	↓	－	－	↓	Critically low
53	Effectivity and safety of PD-1/PD-L1 inhibitors for different level of PD-L1positive, advanced NSCLC: A meta-analysis of 4939 patients from randomized controlled trials	PFS （n=10,N=4939）	PD-L1≥1% （n=8, N=4202）	HR=0.13 95％CI=(0.01，0.24）	↓	－	－	－	↓	Low
			PD-L1≥5% （n=5, N=1455）	HR=0.31 95％CI=(0.00，0.62）	↓	↓	－	－	↓	Critically low
			PD-L1≥10% （n=2, N=365）	HR=0.62 95％CI=(0.30，0.93）	↓	－	－	－	↓	Low
			PD-L1≥50% （n=7, N=4266）	HR=0.40 95％CI=(0.20，0.59）	↓	－	－	－	↓	Low
		OS （n=8,N=4202）	PD-L1≥1% （n=8, N=4202）	HR=0.31 95％CI=(0.23，0.38）	↓	－	－	－	↓	Low
			PD-L1≥5% （n=5, N=1455）	HR=0.47 95％CI=(0.12，0.82）	↓	↓	－	－	↓	Critically low
			PD-L1≥10% （n=2, N=365）	HR=0.85 95％CI=(0.53，1.17）	↓	－	－	－	↓	Low
			PD-L1≥50% （n=8, N=4571）	HR=0.47 95％CI=(0.36，0.59）	↓	－	－	－	↓	Low
		AEs （n=5,N=3408）		OR=0.32 95％CI=(0.24，0.42）	↓	－	－	－	↓	Low
		High-grade AEs （n=5,N=3408）		OR=0.30 95％CI=(0.25，0.35）	↓	－	－	－	↓	Low
		irAEs （n=4,N=2878）		OR=6.06 95％CI=(4.68，7.85）	↓	－	－	－	↓	Low
		High-grade irAEs （n=4,N=2878）		OR=5.76 95％CI=(3.47，9.55）	↓	－	－	－	↓	Low
54	Predictors of Survival Benefit From Immune Checkpoint Inhibitors in Patients With Advanced Non-small-cell Lung Cancer: A Systematic Review and Meta-analysis	PFS （n=9,N=6310）	PD-L1＜1% （n=2, N=/）	HR=0.90 95％CI=(0.50，1.61）	↓	↓	－	－	↓	Critically low
			PD-L1≥1% （n=2, N=/）	HR=0.69 95％CI=(0.55，0.88）	↓	－	－	－	↓	Low
			＜65 years （n=5, N=/）	HR=0.83 95％CI=(0.67，1.01）	↓	－	－	－	↓	Low
			≥65 years （n=5, N=/）	HR=0.87 95％CI=(0.64，1.17）	↓	－	－	－	↓	Low
			Former/current smoking （n=4, N=/）	HR=0.75 95％CI=(0.65，1.03）	↓	↓	－	－	↓	Critically low
			Never smoking （n=3, N=/）	HR=1.68 95％CI=(1.07，2.63）	↓	－	－	－	↓	Low
		OS （n=9,N=6310）	PD-L1＜1% （n=5, N=/）	HR=0.79 95％CI=(0.66，0.96）	↓	－	－	－	↓	Low
			PD-L1≥1% （n=5, N=/）	HR=0.72 95％CI=(0.61，0.85）	↓	－	－	－	↓	Low
			＜65 years （n=7, N=/）	HR=0.78 95％CI=(0.67，0.90）	↓	－	－	－	↓	Low
			≥65 years （n=7, N=/）	HR=0.80 95％CI=(0.70，0.92）	↓	－	－	－	↓	Low
			Former/current smoking （n=7, N=/）	HR=0.78 95％CI=(0.68，0.89）	↓	－	－	－	↓	Low
			Never smoking （n=7, N=/）	HR=0.96 95％CI=(0.75，1.24	↓	－	－	－	↓	Low
55	A meta-analysis on immune checkpoint inhibitor efficacy for advanced non-small cell lung cancer between East Asians versus non-East Asians	PFS （n=6,N=2774）	East Asian （n=2, N=935）	HR=0.56 95％CI=(0.40，0.79）	↓	－	－	－	↓	Low
			non-East Asia （n=6, N=1839）	HR=0.69 95％CI=(0.56，0.85）	↓	－	－	－	－	Moderate
		OS （n=6,N=5266）	East Asians （n=6, N=1787）	HR=0.74 95％CI=(0.65，0.85）	↓	－	－	－	－	Moderate
			non-East Asians （n=6, N=3479）	HR=0.78 95％CI=(0.72，0.85）	↓	－	－	－	－	Moderate
56	Efficacy of anti-PD-1/PD-L1 inhibitors versus docetaxel in the treatment of non-small cell lung cancer: a systematic review and meta-analysis	PFS （n=8，N=6238）		HR=0.88 95％CI=(0.80，0.96）	↓	－	－	－	↓	Low
		OS （n=11，N=8716）		HR=0.73 95％CI=(0.69，0.77）	↓	－	－	－	－	Moderate
57	Efficacy of immune checkpoint inhibitors in the treatment of non-small cell lung cancer patients with different genes mutation: A meta-analysis	PFS （n=7，N=4453）	PD-L1＜1% （n=3, N=/）	HR=0.70 95％CI=(0.57，0.87）	↓	－	－	－	↓	Low
			PD-L1≥1% （n=3, N=/）	HR=0.50 95％CI=(0.41，0.62）	↓	－	－	－	↓	Low
		OS （n=7，N=4453）	PD-L1＜1% （n=4, N=/）	HR=0.68 95％CI=(0.56，0.81）	↓	－	－	－	↓	Low
			PD-L1≥1% （n=4, N=/）	HR=0.64 95％CI=(0.55，0.75）	↓	－	－	－	↓	Low
			EGFR mutant （n=3, N=2465）	HR=1.11 95％CI=(0.80，1.55）	↓	－	－	－	↓	Low
			EGFR wild-tpye （n=3, N=2465）	HR=0.67 95％CI=(0.60，0.76）	↓	－	－	－	↓	Low
			KRAS mutant （n=2, N=1432）	HR=0.61 95％CI=(0.39，0.94）	↓	－	－	－	↓	Low
			KRAS wild-tpye （n=2, N=1432）	HR=0.89 95％CI=(0.68，1.17）	↓	－	－	－	↓	Low
58	The optimal immune checkpoint inhibitors combined with chemotherapy for advanced non-small-cell lung cancer: a systematic review and meta-analysis	PFS （n=8，N=4253）	PD-1+CT （n=4, N=1635）	HR=0.58 95％CI=(0.51，0.65）	－	－	－	－	↓	Moderate
			PD-L1+CT （n=4, N=2618）	HR=0.65 95％CI=(0.59，0.71）	↓	－	－	－	↓	Low
		OS （n=7，N=3916）	PD-1+CT （n=3, N=1298）	HR=0.56 95％CI=(0.47，0.66）	－	－	－	－	↓	Moderate
			PD-L1+CT （n=4, N=2618）	HR=0.83 95％CI=(0.75，0.93）	↓	－	－	－	↓	Low
		ORR （n=8，N=4253）	PD-1+CT （n=4, N=1635）	RR=1.75 95％CI=(1.33，2.32）	－	－	－	－	↓	Moderate
			PD-L1+CT （n=4, N=2618）	RR=1.35 95％CI=(1.22，1.50）	↓	－	－	－	↓	Low
		AEs （n=8，N=4253）	PD-1+CT （n=4, N=1635）	RR=1.04 95％CI=(0.98，1.11）	－	↓	－	－	↓	Low
			PD-L1+CT （n=4, N=2618）	RR=1.03 95％CI=(0.99，1.06）	↓	－	－	－	↓	Low
		High-grade AEs （n=8，N=4253）	PD-1+CT （n=4, N=1635）	RR=1.15 95％CI=(0.97，1.36）	－	－	－	－	↓	Moderate
			PD-L1+CT （n=4, N=2618）	RR=1.22 95％CI=(1.15，1.31）	↓	－	－	－	↓	Low
59	EGFR mutation status in non-small cell lung cancer receiving PD-1/PD-L1 inhibitors and its correlation with PD-L1 expression: a meta-analysis	OS （n=4，N=2793）	EGFR mutant （n=4, N=271）	HR=1.11 95％CI=(0.80，1.52）	－	－	－	－	↓	Moderate
			EGFR wild-tpye （n=4, N=1990）	HR=0.67 95％CI=(0.60，0.75）	－	－	－	－	↓	Moderate
60	The Predictive Value of Clinical and Molecular Characteristics or Immunotherapy in Non-Small Cell Lung Cancer: A Meta-Analysis of Randomized Controlled Trials	OS （n=19，N=11983）	＜65 years （n=15, N=/）	HR=0.74 95％CI=(0.66，0.82）	↓	－	－	－	－	Moderate
			65 years-74 years （n=5, N=/）	HR=0.73 95％CI=(0.63，0.83）	↓	－	－	－	－	Moderate
			≥75 years （n=5, N=/）	HR=0.91 95％CI=(0.70，1.19）	↓	－	－	－	－	Moderate
			Male （n=16, N=/）	HR=0.76 95％CI=(0.72，0.80）	↓	－	－	－	－	Moderate
			Female （n=15, N=/）	HR=0.74 95％CI=(0.63，0.86）	↓	－	－	－	－	Moderate
			Squamous （n=13, N=/）	HR=0.74 95％CI=(0.68，0.80	↓	－	－	－	－	Moderate
			Non-squamous （n=16, N=/）	HR=0.77 95％CI=(0.71，0.84）	↓	－	－	－	－	Moderate
			ECOG PS=0 （n=15, N=/）	HR=0.75 95％CI=(0.68，0.82）	↓	－	－	－	－	Moderate
			ECOG PS=1 （n=12, N=/）	HR=0.72 95％CI=(0.66，0.79）	↓	－	－	－	－	Moderate
			Former/current smoking （n=14, N=/）	HR=0.76 95％CI=(0.70，0.82）	↓	－	－	－	－	Moderate
			Never smoking （n=13, N=/）	HR=0.84 95％CI=(0.68，1.03）	↓	－	－	－	－	Moderate
			EGFR mutant （n=5, N=/）	HR=0.99 95％CI=(0.76，1.28）	↓	－	－	－	↓	Low
			EGFR wild-tpye （n=3, N=/）	HR=0.72 95％CI=(0.65，0.79）	↓	－	－	－	↓	Low
			KRAS mutant （n=2, N=/）	HR=0.68 95％CI=(0.46，0.99）	↓	－	－	－	↓	Low
			KRAS wild-tpye （n=2, N=/）	HR=0.95 95％CI=(0.75，1.20）	↓	－	－	－	↓	Low
61	The efficacy and safety of PD-1/PD-L1 inhibitors versus chemotherapy in patients with previously treated advanced non-small-cell lung cancer: A meta-analysis	PFS （n=8，N=4122）		HR=0.88 95％CI=(0.81，0.94）	－	－	－	－	↓	Moderate
		OS （n=8，N=4122）	PD-L1＜1% （n=5, N=/）	HR=0.75 95％CI=(0.63，0.89）	－	－	－	－	↓	Moderate
			PD-L1≥1% （n=7, N=/）	HR=0.71 95％CI=(0.64，0.78）	－	－	－	－	↓	Moderate
			Squamous （n=5, N=/）	HR=0.71 95％CI=(0.60，0.84）	－	－	－	－	↓	Moderate
			Non-squamous （n=7, N=/）	HR=0.76 95％CI=(0.68，0.86）	－	－	－	－	↓	Moderate
		ORR （n=8，N=4122）		OR=2.03 95％CI=(1.66，2.94）	－	－	－	－	↓	Moderate
		AEs （n=7，N=3593）		OR=0.34 95％CI=(0.29，0.39）	－	－	－	－	↓	Moderate
		High-grade AEs （n=7，N=3593）		OR=0.15 95％CI=(0.10，0.23）	－	↓	－	－	↓	Low
62	Incidence risk of PD-1/PD-L1–related pneumonia and diarrhea in non-small cell lung cancer (NSCLC) patients: a systematic review and meta-analysis of randomized controlled trials	irAEs （n=17，N=11363）	Pneumonia （n=17, N=11363）	RR=2.28 95％CI=(1.39，3.76）	↓	－	－	－	↓	Low
			Diarrhea （n=17, N=11363）	RR=0.79 95％CI=(0.62，1.01）	↓	↓	－	－	－	Low
		High-grade irAEs （n=17，N=11363）	≥3 grade pneumonia （n=17, N=11363）	RR=2.38 95％CI=(1.72，3.29）	↓	－	－	－	↓	Low
			≥3 grade diarrhea （n=17, N=11363）	RR=0.96 95％CI=(0.70，1.31）	↓	－	－	－	－	Moderate
63	Safety and Efficacy of Anti-PD-1/PD-L1 Inhibitors Compared With Docetaxel for NSCLC: A Systematic Review and Meta-Analysis	PFS （n=8，N=6238）		HR=0.89 95％CI=(0.83，0.94）	↓	－	－	－	↓	Low
		OS （n=11，N=8716）		HR=0.73 95％CI=(0.69，0.77）	↓	－	－	－	－	Moderate
		High-grade AEs （n=7，N=5384）		OR=0.20 95％CI=(0.13，0.31）	↓	↓	－	－	↓	Critically low
64	The association between the incidence risk of pneumonitis and PD-1/PD-L1 inhibitors in advanced NSCLC: A meta-analysis of randomized controlled trials	irAEs （n=16，N=9500）	Pneumonia （n=16, N=9500）	RR=4.11 95％CI=(2.98，5.67）	↓	－	－	－	－	Moderate
		High-grade irAEs （n=16，N=9500）	Pneumonia （n=16, N=9500）	RR=3.16 95％CI=(2.01，4.97）	↓	－	－	－	－	Moderate
65	The Effect of Asymptomatic and/or Treated Brain Metastases on Efficacy of Immune Checkpoint Inhibitors in Metastatic Non–Small Cell Lung Cancer: A Meta-Analysis	PFS （n=13，N=8472）	Brain metastases （n=13, N=1048）	HR=0.60 95％CI=(0.45，0.79）	－	－	－	－	－	High
			non-Brain metastases （n=12, N=7038）	HR=0.70 95％CI=(0.57，0.86）	－	↓	－	－	－	Moderate
		OS （n=12，N=9000）	Brain metastases （n=12, N=1048）	HR=0.65 95％CI=(0.51，0.82）	－	－	－	－	－	High
			non-Brain metastases （n=12, N=7952）	HR=0.74 95％CI=(0.70，0.78）	－	－	－	－	－	High
66	Anti-PD-(L)1 for KRAS-mutant advanced non-small-cell lung cancers: a meta-analysis of randomized-controlled trials	PFS （n=5，N=4522）	KRAS mutant （n=5, N=359）	HR=0.58 95％CI=(0.43，0.78）	↓	－	－	－	↓	Low
			KRAS wild-tpye （n=5, N=/）	HR=0.79 95％CI=(0.56，1.11）	↓	↓	－	－	↓	Critically low
		OS （n=6，N=4809）	KRAS mutant （n=6, N=386）	HR=0.59 95％CI=(0.49，0.72）	↓	－	－	－	↓	Low
			KRAS wild-tpye （n=6, N=/）	HR=0.86 95％CI=(0.76，0.99）	↓	－	－	－	↓	Low
67	Efficacy of atezolizumab to treat non-small-cell lung cancer: a meta-analysis based on randomized clinical trials	PFS （n=3，N=1983）	PD-L1＜1% （n=3, N=/）	OR=0.75 95％CI=(0.63，0.88）	↓	－	－	－	↓	Low
			1%≤PD-L1＜50% （n=3, N=/）	OR=0.70 95％CI=(0.58，0.84）	↓	－	－	－	↓	Low
			PD-L1≥50% （n=3, N=/）	OR=0.47 95％CI=(0.37，0.59）	↓	－	－	－	↓	Low
		OS （n=7，N=4322）	PD-L1＜1% （n=5, N=/）	OR=0.82 95％CI=(0.72，0.93）	↓	－	－	－	↓	Low
			1%≤PD-L1＜50% （n=3, N=/）	OR=0.91 95％CI=(0.62，1.33）	↓	－	－	－	↓	Low
			PD-L1≥50% （n=5, N=/）	OR=0.62 95％CI=(0.45，0.85）	↓	－	－	－	↓	Low
68	Efficacy and safety of pembrolizumab for treating advanced non-small-cell lung cancer: a meta-analysis of phase II and III randomized controlled trials	PFS （n=7，N=3988）		OR=0.59 95％CI=(0.43，0.79）	－	↓	－	－	－	Moderate
		OS （n=6，N=3910）		OR=0.65 95％CI=(0.55，0.76）	－	↓	－	－	↓	Low
		ORR （n=6，N=2714）		OR=1.85 95％CI=(1.64，2.09）	－	－	－	－	↓	Moderate
69	The prognostic impact of tumor mutational burden (TMB) in the first-line management of advanced non-oncogene addicted non-small-cell lung cancer (NSCLC): a systematic review and meta-analysis of randomized controlled trials	PFS （n=5，N=3848）	High tumor mutational burden PD-1/PD-L1 （n=4, N=/）	HR=0.73 95％CI=(0.62，0.86）	－	－	－	－	↓	Moderate
			High tumor mutational burden PD-1/PD-L1+CTAL-4 （n=3, N=/）	HR=0.66 95％CI=(0.47，0.92）	↓	－	－	－	↓	Low
			Low tumor mutational burden PD-1/PD-L1 （n=4, N=/）	HR=1.32 95％CI=(1.12，1.56）	－	↓	－	－	↓	Low
			Low tumor mutational burden PD-1/PD-L1+CTAL-4 （n=2, N=/）	HR=1.46 95％CI=(1.05，2.05）	↓	↓	－	－	↓	Critically low
		OS （n=5，N=3848）	High tumor mutational burden PD-1/PD-L1 （n=4, N=/）	HR=0.76 95％CI=(0.59，0.83）	－	－	－	－	↓	Moderate
			High tumor mutational burden PD-1/PD-L1+CTAL-4 （n=3, N=/）	HR=0.64 95％CI=(0.52，0.78）	↓	－	－	－	↓	Low
			Low tumor mutational burden PD-1/PD-L1 （n=4, N=/）	HR=1.03 95％CI=(0.91，1.17）	－	－	－	－	↓	Moderate
			Low tumor mutational burden PD-1/PD-L1+CTAL-4 （n=2, N=/）	HR=1.05 95％CI=(0.74，1.50）	↓	↓	－	－	↓	Critically low
		ORR （n=4，N=3294）	High tumor mutational burden PD-1/PD-L1 （n=2, N=/）	RR=1.18 95％CI=(0.90，1.54）	－	－	－	－	↓	Moderate
			High tumor mutational burden PD-1/PD-L1+CTAL-4 （n=2, N=/）	RR=1.70 95％CI=(1.06，2.72）	↓	－	－	－	↓	Low
			Low tumor mutational burden PD-1/PD-L1 （n=2, N=/）	RR=0.74 95％CI=(0.58，0.95）	－	－	－	－	↓	Moderate
			Low tumor mutational burden PD-1/PD-L1+CTAL-4 （n=1, N=/）	RR=0.53 95％CI=(0.37，0.77）	－	－	－	－	↓	Moderate
70	Single or combined immune checkpoint inhibitors compared to first‐line platinum‐based chemotherapy with or without bevacizumab for people with advanced non‐small cell lung cancer	PFS （n=5,N=3374）	PD-1/PD-L1 PD-L1≥1% （n=3, N=2369）	HR=0.99 95％CI=(0.79，1.24）	－	↓	－	－	－	Moderate
			PD-1/PD-L1 PD-L1≥50% （n=5, N=1886）	HR=0.68 95％CI=(0.52，0.88）	－	↓	－	－	－	Moderate
		OS （n=7,N=5893）	PD-1/PD-L1 PD-L1≥1% （n=4, N=2937）	HR=0.88 95％CI=(0.78，1.00）	－	－	－	－	↓	Moderate
			PD-1/PD-L1 PD-L1≥50% （n=6, N=2111）	HR=0.68 95％CI=(0.60，0.76）	－	－	－	－	－	High
			PD-1/PD-L1+CTLA-4 PD-L1＜1% （n=2, N=532）	HR=0.67 95％CI=(0.55，0.81）	－	－	－	－	↓	Moderate
			PD-1/PD-L1+CTLA-4 PD-L1≥1% （n=2, N=1378）	HR=0.89 95％CI=(0.70，1.13）	－	↓	－	－	－	Moderate
			PD-1/PD-L1 PD-L1≥50% （n=2, N=612）	HR=0.72 95％CI=(0.59，0.89）	－	－	－	－	↓	Moderate
		ORR （n=4,N=2664）	PD-1/PD-L1 PD-L1≥1% （n=2, N=1828）	RR=0.99 95％CI=(0.86，1.15）	－	－	－	－	－	High
			PD-1/PD-L1 PD-L1≥50% （n=4, N=1672）	RR=1.40 95％CI=(1.12，1.75）	－	－	－	－	↓	Moderate
		High-grade AEs （n=7,N=5233）	PD-1/PD-L1 3-4 grade AEs （n=5, N=3346）	RR=0.41 95％CI=(0.33，0.50）	－	－	－	－	－	High
			PD-1/PD-L1 VS CT 5 grade AEs （n=5, N=3346）	RR=0.78 95％CI=(0.43，1.41）	－	－	－	－	－	High
			PD-1/PD-L1+CTLA-4 3-4 grade AEs （n=2, N=1869）	RR=0.78 95％CI=(0.55，1.09）	↓	↓	－	－	－	Low
			PD-1/PD-L1+CTLA-4 5 grade AEs （n=2, N=1869）	RR=1.51 95％CI=(0.65，3.48）	↓	－	－	－	－	Moderate
71	Programmed Cell Death Protein-1 Inhibitors Versus Programmed Death-Ligand 1 Inhibitors in Addition to Chemotherapy for the First-Line Treatment of Advanced NSCLC: A Systematic Review and Meta-Analysis	PFS （n=8，N=4466）		HR=0.59 95％CI=(0.55，0.63）	－	－	－	－	－	High
		OS （n=8，N=4466）		HR=0.76 95％CI=(0.70，0.82）	－	－	－	－	－	High
		ORR （n=8，N=4466）		RR=1.52 95％CI=(1.41，1.63）	↓	－	－	－	－	Moderate
		High-grade AEs （n=6，N=3453）		RR=1.19 95％CI=(1.12，1.26）	↓	－	－	－	－	Moderate
72	PD-(L)1 inhibitors as single-agent or in combination with chemotherapy for advanced, PD-L1-high non-small cell lung cancer: a meta-analysis	PFS （n=12，N=2807）	PD-1/PD-L1 （n=5, N=1886）	HR=0.67 95％CI=(0.60，0.75）	－	↓	－	－	－	Moderate
			PD-1/PD-L1+CT （n=7, N=921）	HR=0.39 95％CI=(0.33，0.46）	－	－	－	－	－	High
		OS （n=11，N=2729）	PD-1/PD-L1 （n=6, N=2111）	HR=0.68 95％CI=(0.60，0.76）	－	－	－	－	－	High
			PD-1/PD-L1+CT （n=5, N=618）	HR=0.67 95％CI=(0.54，0.83）	－	－	－	－	－	High
		ORR （n=10，N=2587）	PD-1/PD-L1 （n=6, N=2111）	RR=1.30 95％CI=(1.16，1.46）	↓	－	－	－	－	Moderate
			PD-1/PD-L1+CT （n=4, N=476）	RR=2.14 95％CI=(1.69，2.70）	↓	－	－	－	－	Moderate
		High-grade AEs （n=12，N=2669）	PD-1/PD-L1 （n=6, N=2111）	RR=0.45 95％CI=(0.41，0.50）	↓	－	－	－	－	Moderate
			PD-1/PD-L1+CT （n=6, N=588）	RR=1.19 95％CI=(1.12，1.26）	↓	－	－	－	－	Moderate
73	Sex-based differences in response to anti-PD-1 or PD-L1 treatment in patients with non-small-cell lung cancer expressing high PD-L1 levels. A systematic review and meta-analysis of randomized clinical trials	OS （n=4，N=1672）	Male （n=4, N=1224）	HR=0.59 95％CI=(0.50，0.69）	↓	－	－	－	↓	Low
			Female （n=4, N=448）	HR=0.84 95％CI=(0.64，1.10）	↓	－	－	－	↓	Low
74	The relationship between blood-based tumor mutation burden level and efficacy of PD-1/PD-L1 inhibitors in advanced non-small cell lung cancer: a systematic review and meta-analysis	PFS （n=6，N=2338）	High tumor mutational burden （n=6, N=679）	HR=0.57 95％CI=(0.48，0.67）	－	－	－	－	↓	Moderate
			Low tumor mutational burden （n=6, N=1659）	HR=1.00 95％CI=(0.78，1.27）	－	↓	－	－	↓	Low
		OS （n=5，N=2227）	High tumor mutational burden （n=5, N=617）	HR=0.62 95％CI=(0.52，0.75）	－	－	－	－	↓	Moderate
			Low tumor mutational burden （n=5, N=1610）	HR=0.86 95％CI=(0.69，1.07）	－	－	－	－	↓	Moderate
		ORR （n=5，N=1949）	High tumor mutational burden （n=5, N=592）	OR=2.69 95％CI=(1.84，3.93）	－	－	－	－	↓	Moderate
			Low tumor mutational burden （n=5, N=1357）	OR=0.63 95％CI=(0.49，0.80）	－	－	－	－	↓	Moderate
75	Efficacy and safety of first-line treatments with immune checkpoint inhibitors plus chemotherapy for non-squamous non-small cell lung cancer: a meta-analysis and indirect comparison	PFS （n=5，N=3085）	PD-1+CT （n=2, N=739）	HR=0.49 95％CI=(0.41，0.58）	↓	－	－	－	↓	Low
			PD-L1+CT （n=3, N=2346）	HR=0.61 95％CI=(0.56，0.68）	↓	－	－	－	↓	Low
		OS （n=5，N=3085）	PD-1+CT （n=2, N=739）	HR=0.56 95％CI=(0.46，0.69）	↓	－	－	－	↓	Low
			PD-L1+CT （n=3, N=2346）	HR=0.79 95％CI=(0.70，0.90）	↓	－	－	－	↓	Low
		High-grade AEs （n=5，N=3085）	PD-1+CT （n=2, N=739）	OR=1.21 95％CI=(0.87，1.68）	↓	－	－	－	↓	Low
			PD-L1+CT （n=3, N=2346）	OR=1.54 95％CI=(1.28，1.86）	↓	－	－	－	↓	Low
76	The efficacy of PD-1/PD-L1 inhibitors in advanced squamous-cell lung cancer: a meta-analysis of 3112 patients	PFS （n=7,N=2121）	PD-1/PD-L1 （n=5, N=879）	HR=0.67 95％CI=(0.53，0.84）	↓	－	－	－	－	Moderate
			PD-1/PD-L1+CT （n=2, N=1242）	HR=0.64 95％CI=(0.51，0.81）	↓	－	－	－	－	Moderate
			First line （n=3, N=868）	HR=0.68 95％CI=(0.55，0.85）	↓	－	－	－	－	Moderate
			≥Second line （n=4, N=1253）	HR=0.63 95％CI=(0.50，0.80）	↓	－	－	－	－	Moderate
			PD-L1＜1% （n=2, N=/）	HR=0.77 95％CI=(0.63，0.95）	↓	－	－	－	－	Moderate
			PD-L1≥1% （n=4, N=/）	HR=0.76 95％CI=(0.63，0.92）	↓	－	－	－	－	Moderate
		OS （n=10,N=3056）	PD-1/PD-L1 （n=8, N=1814）	HR=0.71 95％CI=(0.63，0.79）	↓	－	－	－	－	Moderate
			PD-1/PD-L1+CT （n=2, N=1242）	HR=0.79 95％CI=(0.54，1.17）	↓	↓	－	－	－	Low
			First line （n=3, N=1304）	HR=0.80 95％CI=(0.71，0.91）	↓	－	－	－	－	Moderate
			≥Second line （n=7, N=1572）	HR=0.68 95％CI=(0.59，0.78）	↓	－	－	－	－	Moderate
			PD-L1＜1% （n=2, N=/）	HR=0.60 95％CI=(0.43，0.80）	↓	－	－	－	－	Moderate
			PD-L1≥1% （n=5, N=/）	HR=0.73 95％CI=(0.63，0.84）	↓	－	－	－	－	Moderate
77	Efficacy and safety of PD-1/PD-L1 inhibitor plus chemotherapy versus chemotherapy alone as first-line treatment for extensive-stage small cell lung cancer: A systematic review and meta-analysis	PFS （n=4,N=1538）	Female （n=2, N=201）	HR=0.67 95％CI=(0.53，0.87）	↓	－	－	－	↓	Low
			Male （n=2, N=555）	HR=0.75 95％CI=(0.58，0.99）	↓	－	－	－	↓	Low
			＜65 years （n=2, N=433）	HR=0.73 95％CI=(0.60，0.89）	↓	－	－	－	↓	Low
			≥65 years （n=2, N=423）	HR=0.74 95％CI=(0.60，0.90）	↓	－	－	－	↓	Low
		OS （n=4,N=1538）	Female （n=3, N=464）	HR=0.72 95％CI=(0.58，0.89）	↓	－	－	－	↓	Low
			Male （n=3, N=949）	HR=0.79 95％CI=(0.68，0.91）	↓	－	－	－	↓	Low
			＜65 years （n=3, N=757）	HR=0.80 95％CI=(0.68，0.94）	↓	－	－	－	↓	Low
			≥65 years （n=3, N=336）	HR=0.74 95％CI=(0.62，0.89）	↓	－	－	－	↓	Low
		ORR （n=4,N=1538）		RR=1.10 95％CI=(1.02，1.19）	↓	－	－	－	↓	Low
		irAEs （n=3,N=1371）		RR=3.37 95％CI=(1.99，7.15）	↓	－	－	－	↓	Low
		High-grade irAEs （n=2,N=977）		RR=7.01 95％CI=(2.48，19.81）	↓	－	－	－	↓	Low
78	Adding PD-1/PD-L1 Inhibitors to Chemotherapy for the First-Line Treatment of Extensive Stage Small Cell Lung Cancer (SCLC): A Meta-Analysis of Randomized Trials	PFS （n=4,N=1553）		HR=0.75 95％CI=(0.68，0.84）	↓	－	－	－	↓	Low
		OS （n=4,N=1553）	Female （n=3, N=464）	HR=0.72 95％CI=(0.58，0.89）	↓	－	－	－	↓	Low
			Male （n=3, N=929）	HR=0.79 95％CI=(0.68，0.91）	↓	－	－	－	↓	Low
			＜65 years （n=3, N=757）	HR=0.80 95％CI=(0.68，0.94）	↓	－	－	－	↓	Low
			≥65 years （n=3, N=636）	HR=0.74 95％CI=(0.62，0.88）	↓	－	－	－	↓	Low
			ECOG PS=0 （n=3, N=757）	HR=0.74 95％CI=(0.59，0.91）	↓	－	－	－	↓	Low
			ECOG=1 （n=3, N=636）	HR=0.80 95％CI=(0.70，0.92）	↓	－	－	－	↓	Low
		ORR （n=4,N=1553）		OR=1.28 95％CI=(1.04，1.57）	↓	－	－	－	↓	Low
		AEs （n=3，N=1371）		OR=2.98 95％CI=(1.13，7.38）	↓	－	－	－	↓	Low
		High-grade AEs （n=3，N=1371）		OR=1.08 95％CI=(0.86，1.36）	↓	－	－	－	↓	Low
		irAEs （n=3，N=1371）		OR=3.18 95％CI=(2.35，4.29）	↓	↓	－	－	↓	Critically low
79	Efficacy and safety of PD1/PDL1 blockade with platinum-based chemotherapy for extensive small cell lung cancer: A pooled analysis of randomized trials	PFS （n=3，N=1393）		HR=0.77 95％CI=(0.68，0.86）	－	－	－	－	↓	Moderate
		OS （n=3，N=1393）	＜65 years （n=3, N=/）	HR=0.81 95％CI=(0.68，0.97）	－	－	－	－	↓	Moderate
			≥65 years （n=3, N=/）	HR=0.70 95％CI=(0.56，0.87）	－	－	－	－	↓	Moderate
		ORR （n=3，N=1393）		RR=0.86 95％CI=(0.68，1.11）	－	－	－	－	↓	Moderate
		High-grade AEs （n=3，N=1393）		RR=1.00 95％CI=(0.93，1.08）	－	－	－	－	↓	Moderate
80	The effect of liver metastasis on efficacy of immunotherapy plus chemotherapy in advanced lung cancer	PFS （n=8,N=4485）		HR=0.63 95％CI=(0.58，0.67）	↓	－	－	－	－	Moderate
		OS （n=8,N=4485）		HR=0.67 95％CI=(0.57，0.78）	↓	－	－	－	－	Moderate
81	Efficacy and safety of PD-1/PD-L1 inhibitors combined with CTLA-4 inhibitor versus chemotherapy for advanced lung cancer A meta-analysis	PFS （n=6，N=3962）		HR=0.77 95％CI=(0.71，0.84）	↓	－	－	－	－	Moderate
		OS （n=6，N=3962）		HR=0.78 95％CI=(0.71，0.83）	↓	－	－	－	－	Moderate
		ORR （n=5，N=2999）		OR=1.31 95％CI=(0.97，1.77）	↓	－	－	－	－	Moderate
		High-grade AEs （n=6，N=3962）	3-4 grade （n=6, N=3962）	RR=1.35 95％CI=(0.66，2.74）	↓	↓	－	－	－	Low
			5 grade （n=6, N=3962）	RR=2.10 95％CI=(1.21，3.63）	↓	－	－	－	－	Moderate
82	Brain Metastases Status and Immunotherapy Efficacy in Advanced Lung Cancer: A Systematic Review and Meta-Analysis	PFS （n=10，N=6024）	Brain metastases （n=10, N=603）	HR=0.68 95％CI=(0.52，0.87）	－	－	－	－	－	High
			No brain metastases （n=10, N=5421）	HR=0.68 95％CI=(0.56，0.82）	－	↓	－	－	－	Moderate
		OS （n=12，N=8230）	Brain metastases （n=12, N=976）	HR=0.72 95％CI=(0.58，0.90）	－	－	－	－	－	High
			No brain metastases （n=12, N=7304）	HR=0.76 95％CI=(0.71，0.80）	－	－	－	－	－	High
83	Efficacy and Safety Associated With Immune Checkpoint Inhibitors in Unresectable Hepatocellular Carcinoma: A Meta-analysis	PFS （n=3，N=1567）		HR=0.74 95％CI=(0.56，0.97）	－	↓	－	－	↓	Low
		OS （n=3，N=1567）		HR=0.75 95％CI=(0.62，0.92）	－	－	－	－	－	High
		ORR （n=3，N=1567）		OR=2.82 95％CI=(2.03，3.93）	－	－	－	－	↓	Moderate
		High-grade AEs （n=3，N=1567）		OR=0.44 95％CI=(0.20，0.96）	－	↓	－	－	↓	Low
84	PD-1 Antibody Monotherapy for Malignant Melanoma: A Systematic Review and Meta-Analysis	PFS （n=5，N=2828）		HR=0.55 95％CI=(0.50，0.60）	↓	－	－	－	↓	Low
		ORR （n=5，N=2828）		OR=3.89 95％CI=(3.12，4.83）	↓	－	－	－	↓	Low
		AEs （n=5，N=2828）	nivolumab （n=3, N=1405）	OR=0.74 95％CI=(0.57，0.97）	↓	－	－	－	↓	Low
			pembrolizumab 2mg/kg （n=1, N=258）	OR=0.49 95％CI=(0.30，0.81）	↓	－	－	－	↓	Moderate
			pembrolizumab 10mg/kg （n=2, N=881）	OR=0.85 95％CI=(0.58，1.24）	↓	－	－	－	↓	Moderate
85	The efficacy and safety of nivolumab in the treatment of advanced melanoma: a meta-analysis of clinical trials	PFS （n=4，N=1910）	nivolumab+CTLA-4 （n=2, N=/）	HR=0.49 95％CI=(0.41，0.58）	－	－	－	－	↓	Moderate
			nivolumab （n=2, N=/）	HR=0.58 95％CI=(0.40，0.83）	－	↓	－	－	↓	Low
		ORR （n=4，N=1910）		OR=2.98 95％CI=(2.38，3.73）	－	－	－	－	↓	Moderate
86	Efficacy and safety of anti-PD-1 and anti-PD-1 combined with anti-CTLA-4 immunotherapy to advanced melanoma: A systematic review and meta-analysis of randomized controlled trials	PFS （n=6，N=3284）	PD-1 VS CT （n=3, N=1363）	HR=0.42 95％CI=(0.36，0.49）	↓	－	－	－	↓	Low
			PD-1 VS CTLA-4 （n=2, N=/）	HR=0.58 95％CI=(0.50，0.66）	↓	－	－	－	↓	Low
			PD-1+CTLA-4 VS CTLA-4 （n=2, N=/）	HR=0.41 95％CI=(0.30，0.52）	↓	－	－	－	↓	Low
		ORR （n=6，N=3284）	PD-1 VS CT （n=3, N=1363）	RR=3.43 95％CI=(2.57，4.58）	↓	－	－	－	↓	Low
			PD-1 VS CTLA-4 （n=2, N=/）	RR=2.51 95％CI=(2.03，3.09）	↓	－	－	－	↓	Low
			PD-1+CTLA-4 VS CTLA-4 （n=2, N=/）	RR=3.28 95％CI=(2.58，4.17）	↓	－	－	－	↓	Low
		AEs （n=6，N=3284）	PD-1 VS CT （n=3, N=1363）	OR=0.38 95％CI=(0.22，0.67）	↓	－	－	－	↓	Low
			PD-1 VS CTLA-4 （n=2, N=/）	OR=0.52 95％CI=(0.40，0.69）	↓	－	－	－	↓	Low
			PD-1+CTLA-4 VS CTLA-4 （n=2, N=/）	OR=3.32 95％CI=(2.44，4.52）	↓	－	－	－	↓	Low
			Interruption PD-1 VS CT （n=3, N=1363）	OR=0.70 95％CI=(0.32，1.54）	↓	－	－	－	↓	Low
			Interruption PD-1 VS CTLA-4 （n=2, N=/）	OR=0.41 95％CI=(0.28，0.61）	↓	－	－	－	↓	Low
			Interruption PD-1+CTLA-4 VS CTLA-4 （n=2, N=/）	OR=2.94 95％CI=(2.00，4.31）	↓	－	－	－	↓	Low
87	Nivolumab monotherapy or in combination with ipilimumab for metastatic melanoma: systematic review and meta-analysis of randomized-controlled trials	PFS （n=4,N=1910）	PD-1+CTAL-4 VS CTAL-4 （n=2, N=771）	RR=0.44 95％CI=(0.35，0.55）	↓	－	－	－	↓	Low
			PD-1 VS CT （n=3, N=1216）	RR=0.77 95％CI=(0.64，0.93）	↓	－	－	－	↓	Low
		ORR （n=4,N=1910）	PD-1+CTAL-4 VS CTAL-4 （n=2, N=771）	RR=3.58 95％CI=(2.08，6.14）	↓	－	－	－	↓	Low
			PD-1 VS CT （n=3, N=1216）	RR=2.49 95％CI=(2.02，3.07）	↓	－	－	－	↓	Low
		AEs （n=4，N=1910）		RR=1.01 95％CI=(0.92，1.10）	↓	↓	－	－	↓	Critically low
		High-grade AEs （n=4，N=1910）		RR=1.19 95％CI=(0.48，2.96）	↓	↓	－	－	↓	Critically low
88	Efficacy and safety of PD-1 inhibitors for treating advanced melanoma: a systematic review and meta-analysis	PFS （n=8，N=5209）		HR=0.53 95％CI=(0.48，0.59	↓	↓	－	－	－	Low
		OS （n=8，N=5209）		HR=0.60 95％CI=(0.53，0.69）	↓	－	－	－	－	Moderate
		ORR （n=6，N=4056）		RR=2.87 95％CI=(2.53，3.25）	↓	－	－	－	－	Moderate
89	Clinical and Molecular Characteristics Associated with Survival in Advanced Melanoma Treated with Checkpoint Inhibitors	PFS （n=6，N=3284）	BRAF mutant （n=/, N=/）	HR=0.73 95％CI=(0.52，1.04）	－	－	－	－	↓	Moderate
			BRAF wild-type （n=/, N=/）	HR=0.49 95％CI=(0.43，0.55）	－	－	－	－	↓	Moderate
			ECOG PS=0 （n=/, N=/）	HR=0.53 95％CI=(0.41，0.68）	－	－	－	－	↓	Moderate
			ECOG=1 （n=/, N=/）	HR=0.51 95％CI=(0.37，0.69）	－	－	－	－	↓	Moderate
			Female （n=/, N=/）	HR=0.50 95％CI=(0.36，0.70）	－	－	－	－	↓	Moderate
			Male （n=/, N=/）	HR=0.51 95％CI=(0.42，0.63）	－	－	－	－	↓	Moderate
			＜65 years （n=/, N=/）	HR=0.46 95％CI=(0.33，0.65）	－	－	－	－	↓	Moderate
			≥65 years （n=/, N=/）	HR=0.56 95％CI=(0.44，0.70）	－	－	－	－	↓	Moderate
		OS （n=6，N=3284）	BRAF mutant （n=/, N=/）	HR=1.10 95％CI=(0.74，1.62）	－	－	－	－	↓	Moderate
			BRAF wild-type （n=/, N=/）	HR=0.65 95％CI=(0.49，0.85）	－	－	－	－	↓	Moderate
			ECOG PS=0 （n=/, N=/）	HR=0.66 95％CI=(0.41，1.05）	－	↓	－	－	↓	Low
			ECOG=1 （n=/, N=/）	HR=0.70 95％CI=(0.55，0.90）	－	－	－	－	↓	Moderate
			Female （n=/, N=/）	HR=0.81 95％CI=(0.61，1.07）	－	－	－	－	↓	Moderate
			Male （n=/, N=/）	HR=0.60 95％CI=(0.40，0.91）	－	－	－	－	↓	Moderate
			＜65 years （n=/, N=/）	HR=0.75 95％CI=(0.50，1.11）	－	－	－	－	↓	Moderate
			≥65 years （n=/, N=/）	HR=0.61 95％CI=(0.42，0.88）	－	－	－	－	↓	Moderate
90	Safety of pembrolizumab in the treatment of advanced malignant melanoma: a meta-analysis	AEs （n=3,N=2350）		OR=1.13 95%CI=( 0.65，1.97）	↓	↓	－	－	↓	Critically low
		High-grade AEs （n=3,N=2350）		OR=1.07 95%CI=( 0.27，4.22）	↓	↓	－	－	↓	Critically low
		irAEs （n=3,N=2350）		OR=5.27 95％CI=(3.56，7.58)	↓	－	－	－	↓	Low
		High-grade irAEs （n=3,N=2350）		OR=1.97 95％CI=(0.02，194.23)	↓	↓	－	－	↓	Critically low
91	Efficacy of PD-1 inhibitors in the treatment of melanoma: a meta-analysis	PFS （n=8,N=5533）	PD-1 VS CT （n=4, N=1903）	HR=0.54 95％CI=(0.48，0.60)	↓	－	－	－	↓	Low
			PD-1 VS CTLA-4 （n=4, N=3630）	HR=0.59 95％CI=(0.52，0.66)	↓	－	－	－	↓	Low
		OS （n=4,N=2737）	PD-1 VS CT （n=2, N=958）	HR=0.78 95％CI=(0.65，0.93)	↓	－	－	－	↓	Low
			PD-1 VS CTLA-4 （n=2, N=1779）	HR=0.67 95％CI=(0.58，0.76)	↓	－	－	－	↓	Low
		ORR （n=6,N=3987）	PD-1 VS CT （n=3, N=1363）	RR=3.60 95％CI=(2.7，4.8)	↓	－	－	－	↓	Low
			PD-1 VS CTLA-4 （n=3, N=2724）	RR=2.49 95％CI=(2.15，2.88)	↓	－	－	－	↓	Low
		AEs （n=8,N=5533）	PD-1 VS CT （n=4, N=1903）	RR=0.90 95％CI=(0.86，0.95)	↓	－	－	－	↓	Low
			PD-1 VS CTLA-4 （n=4, N=3630)	RR=0.99 95％CI=(0.91，1.07)	↓	↓	－	－	↓	Critically low
		High-grade AEs （n=8,N=5533）	PD-1 VS CT （n=4, N=1903）	RR=0.50 95％CI=(0.42，0.60)	↓	－	－	－	↓	Low
			PD-1 VS CTLA-4 （n=4, N=3630)	RR=0.63 95％CI=(0.42，0.96)	↓	↓	－	－	↓	Critically low
92	Efficacy and saftty of PD-1 inhibitors versus chemotherapy in the treatment of advanced malignant melanoma: a meta-analysis	PFS （n=5,N=2273）		HR=0.60 95％CI=(0.44，0.82)	↓	↓	－	－	↓	Critically low
		OS （n=3,N=1363）		HR=0.72 95％CI=(0.50，1.03)	↓	－	－	－	↓	Low
		ORR （n=5,N=2273）		OR=4.77 95％CI=(3.55，4.62)	↓	－	－	－	↓	Low
		AEs （n=5,N=2273）		OR=0.66 95％CI=(0.53，0.82)	↓	－	－	－	↓	Low
		High-grade AEs （n=5,N=2273）		OR=0.38 95％CI=(0.28，0.53)	↓	－	－	－	↓	Low
93	Efficacy and safety of PD-1 inhibitors in the treatment of advanced melanoma: a meta-analysis	PFS （n=2，N=1433）		HR=0.66 95％CI=(0.57，0.64）	↓	－	－	－	↓	Low
		OS （n=2，N=1433）		HR=0.66 95％CI=(0.57，0.75）	↓	－	－	－	↓	Low
		AEs （n=3，N=2338）		RR=1.00 95％CI=(0.97，1.04）	↓	－	－	－	↓	Low
		High-grade AEs （n=3，N=2338）		RR=0.59 95％CI=(0.43，0.79）	↓	－	－	－	↓	Low
94	Efficacy and safety of immune checkpoint inhibitors in colorectal cancer: a systematic review and meta-analysis	ORR （n=3，N=667）		OR=1.54 95％CI=(0.98，2.40）	↓	－	－	－	↓	Low
		AEs （n=3，N=667）		OR=1.56 95％CI=(0.11，22.09）	↓	↓	－	－	↓	Critically low
		High-grade AEs （n=3，N=667）		OR=0.94 95％CI=(0.16，5.64）	↓	↓	－	－	↓	Critically low
95	Expression of Programmed Cell Death Ligand 1 as a Predictive Biomarker in Metastatic Urothelial Carcinoma Patients Treated with First-line Immune Checkpoint Inhibitors Versus Chemotherapy: A Systematic Review and Meta-analysis	OS （n=3，N=2237）	PD-L1＜1% （n=3, N=/）	HR=1.03 95％CI=(0.89，1.19）	－	－	－	－	－	High
			PD-L1≥1% （n=3, N=/）	HR=0.86 95％CI=(0.78，0.96）	－	－	－	－	－	High
96	First-line immune-checkpoint inhibitor combination therapy for chemotherapy-eligible patients with metastatic urothelial carcinoma: A systematic review and meta-analysis	PFS （n=3，N=3255）	PD-1/PD-L1+CT （n=2, N=1554）	HR=0.80 95％CI=(0.71，0.90）	↓	－	－	－	↓	Low
		OS （n=3，N=3255）	PD-1/PD-L1+CT （n=2, N=1554）	HR=0.85 95％CI=(0.75，0.96）	↓	－	－	－	↓	Low
			PD-1/PD-L1 （n=3, N=2111）	HR=0.97 95％CI=(0.87，1.08）	↓	－	－	－	↓	Low
		ORR （n=3，N=3255）	PD-1/PD-L1+CT （n=2, N=1554）	OR=0.77 95％CI=(0.63，0.94）	↓	－	－	－	↓	Low
			PD-1/PD-L1 （n=3, N=2111）	OR=2.40 95％CI=(2.00，2.89）	↓	－	－	－	↓	Low
		AEs （n=3，N=3255）	PD-1/PD-L1+CT （n=2, N=1554）	OR=1.86 95％CI=(0.45，7.80）	↓	－	－	－	↓	Low
			PD-1/PD-L1 （n=3, N=2111）	OR=0.13 95％CI=(0.09，0.19）	↓	－	－	－	↓	Low
		High-grade AEs （n=3，N=3255）	PD-1/PD-L1+CT （n=2, N=1554）	OR=1.29 95％CI=(0.95，1.76）	↓	－	－	－	↓	Low
			PD-1/PD-L1 （n=3, N=2111）	OR=0.16 95％CI=(0.07，0.38）	↓	↓	－	－	↓	Critically low
97	Addition of immunotherapy to chemotherapy for metastatic triple-negative breast cancer: A systematic review and meta-analysis of randomized clinical trials	PFS （n=4，N=3007）	PD-L1＜1% （n=2, N=/）	HR=1.27 95％CI=(0.63，2.60）	↓	↓	－	－	↓	Critically low
			PD-L1≥1% （n=4, N=1028）	HR=0.69 95％CI=(0.59，0.80）	↓	－	－	－	↓	Low
		OS （n=3，N=1635）	PD-L1＜1% （n=2, N=/）	HR=0.98 95％CI=(0.79，1.21）	↓	－	－	－	↓	Low
			PD-L1≥1% （n=3, N=705）	HR=0.71 95％CI=(0.40，1.26）	↓	↓	－	－	↓	Critically low
		AEs （n=3，N=2356）		OR=2.33 95％CI=(1.50，3.62）	↓	－	－	－	↓	Low
		High-grade AEs （n=3，N=2356）		OR=1.27 95％CI=(1.04，1.55）	↓	－	－	－	↓	Low
98	Adverse events associated with immune checkpoint inhibitors in patients with breast cancer: A systematic review and meta-analysis	AEs （n=5，N=3439）		RR=1.00 95％CI=(0.99，1.01）	－	－	－	－	↓	Moderate
		High-grade AEs （n=6，N=4061）		RR=0.97 95％CI=(0.82，1.14）	－	↓	－	－	↓	Low
99	The efficacy and potential predictive factors of PD-1/PD-L1 blockades in epithelial carcinoma patients: a systematic review and meta analysis	PFS （n=11,N=6716）	PD-L1＜1% （n=3, N=/）	HR=0.80 95％CI=(0.59，1.07）	↓	－	－	－	↓	Low
			PD-L1≥1% （n=3, N=/）	HR=0.59 95％CI=(0.48，0.72）	↓	－	－	－	↓	Low
		OS （n=8,N=5403）	PD-L1＜1% （n=5, N=/）	HR=0.75 95％CI=(0.63，0.89）	↓	－	－	－	↓	Low
			PD-L1≥1% （n=5, N=/）	HR=0.58 95％CI=(0.50，0.66）	↓	－	－	－	↓	Low
			EGFR mutant （n=2, N=/）	HR=1.40 95％CI=(0.92，2.12）	↓	－	－	－	↓	Low
			EGFR wild-type （n=2, N=/）	HR=0.66 95％CI=(0.57，0.77）	↓	－	－	－	↓	Low
			Former/current smoking （n=2, N=/）	HR=0.71 95％CI=(0.60，0.86）	↓	－	－	－	↓	Low
			Never smoking （n=2, N=/）	HR=0.88 95％CI=(0.59，1.32）	↓	－	－	－	↓	Low
100	Immunotherapy versus standard of care in metastatic renal cell carcinoma. A systematic review and meta-analysis	PFS （n=4，N=3033）		HR=0.89 95％CI=(0.80，0.98）	↓	－	－	－	↓	Low
		OS （n=3，N=2832）		HR=0.75 95％CI=(0.66，0.85）	↓	－	－	－	↓	Low
		ORR （n=4，N=3033）		RR=1.54 95％CI=(0.97，2.45）	↓	↓	－	－	↓	Critically low
101	The efficacy and safety of immune checkpoint inhibitors combined with antiangiogenic drugs in renal cell carcinomas: a systematic review and meta-analysis	PFS （n=5,N=2775）		HR=0.79 95％CI=(0.70，0.89）	↓	－	－	－	↓	Low
		OS （n=5,N=2775）	PD-L1＜1% （n=2, N=/）	HR=0.74 95％CI=(0.60，0.89）	↓	－	－	－	↓	Low
			PD-L1≥1% （n=3, N=/）	HR=0.76 95％CI=(0.62，0.92）	↓	－	－	－	↓	Low
		ORR （n=5,N=2775）		OR=2.34 95％CI=(1.35，4.04）	↓	↓	－	－	↓	Critically low
		High-grade AEs （n=5,N=2775）		OR=0.76 95％CI=(0.52，1.11）	↓	－	－	－	↓	Low
102	The Value of PD-L1 Expression as Predictive Biomarker in Metastatic Renal Cell Carcinoma Patients: A Meta-Analysis of Randomized Clinical Trials	PFS （n=6,N=4635）	PD-L1＜1% （n=3, N=1550）	HR=0.95 95％CI=(0.82，1.09）	↓	－	－	－	↓	Low
			PD-L1≥1% （n=6, N=2038）	HR=0.65 95％CI=(0.56，0.76）	↓	－	－	－	↓	Low
		OS （n=6,N=4635）	PD-L1＜1% （n=3, N=1637）	HR=0.73 95％CI=(0.62，0.87）	↓	－	－	－	↓	Low
			PD-L1≥1% （n=5, N=1857）	HR=0.68 95％CI=(0.54，0.87）	↓	－	－	－	↓	Low
103	Combining Immune Checkpoint and VEGFR Inhibition in Favorable Risk and Elderly Patients With Metastatic Renal Cell Carcinoma	PFS （n=2,N=/）	＜65 years （n=2, N=/）	HR=0.68 95％CI=(0.46，1.01）	－	－	－	－	↓	Moderate
			≥65 years （n=2, N=/）	HR=0.66 95％CI=(0.52，0.84）	－	－	－	－	↓	Moderate
104	Patients with sarcomatoid renal cell carcinoma e redefining the first-line of treatment: A meta-analysis of randomised clinical trials with immune checkpoint inhibitors	PFS （n=4,N=467）		HR=0.56 95％CI=(0.43，0.71）	↓	－	－	－	↓	Low
		OS （n=3,N=359）		HR=0.60 95％CI=(0.43，0.82）	↓	－	－	－	↓	Low
		ORR （n=4,N=467）		RR=2.53 95％CI=(1.92，3.33）	↓	－	－	－	↓	Low
105	Impact of Patients' Gender on Efficacy of Immunotherapy in Patients With Metastatic Kidney Cancer: A Systematic Review and Meta-analysis	PFS （n=4,N=3664）	Female （n=2, N=250）	HR=0.68 95％CI=(0.59，0.90）	－	－	－	－	↓	Moderate
			Male （n=2, N=624）	HR=0.70 95％CI=(0.59，0.82）	－	－	－	－	↓	Moderate
		OS （n=4,N=3664）	Female （n=3, N=356）	HR=0.62 95％CI=(0.48，0.81）	－	－	－	－	↓	Moderate
			Male （n=3, N=1036）	HR=0.69 95％CI=(0.59，0.80）	－	－	－	－	↓	Moderate
106	Immunotherapy‑based combinations versus standard first‑line treatment for metastatic clear cell renal cell carcinoma: a systematic review and meta‑analysis	PFS （n=5,N=3960）		HR=0.79 95％CI=(0.72，0.86）	↓	－	－	－	↓	Low
		OS （n=4,N=3758）		HR=0.74 95％CI=(0.60，0.92）	↓	－	－	－	－	Moderate
		ORR （n=5,N=3960）		RR=1.40 95％CI=(1.10，1.77）	↓	－	－	－	↓	Low
107	Efficacy and safety of immunological checkpoint inhibitors combined with anti-angiogenic drugs in first-line treatment of metastatic renal cell carcinoma: a systematic review and meta-analysis	PFS （n=4，N=2916）	PD-L1＜1% （n=2, N=/）	HR=0.91 95％CI=(0.76，1.09）	－	－	－	－	↓	Moderate
			PD-L1≥1% （n=4, N=1529）	HR=0.65 95％CI=(0.57，0.75）	－	－	－	－	↓	Moderate
		OS （n=3，N=2662）	PD-L1＜1% （n=2, N=/）	HR=0.80 95％CI=(0.53，1.22）	－	－	－	－	↓	Moderate
			PD-L1≥1% （n=3, N=/）	HR=0.74 95％CI=(0.56，0.96）	－	－	－	－	↓	Moderate
		ORR （n=4，N=2916）	PD-L1≥1% （n=3, N=/）	RR=1.66 95％CI=(1.11，2.49）	－	↓	－	－	↓	Low
		High-grade AEs （n=4，N=2916）		RR=0.93 95％CI=(0.81，1.08）	－	↓	－	－	↓	Low
108	Balancing the Risk-Benefit Ratio of Immune Checkpoint Inhibitor and Anti-VEGF Combination Therapy in Renal Cell Carcinoma: A Systematic Review and Meta-Analysis	PFS （n=6，N=4227）	PD-L1＜1% （n=4, N=/）	HR=0.73 95％CI=(0.51，1.03）	－	↓	－	－	↓	Low
			PD-L1≥1% （n=6, N=/）	HR=0.59 95％CI=(0.50，0.70）	－	－	－	－	－	High
			＜65 years （n=4, N=/）	HR=0.53 95％CI=(0.39，0.72）	－	↓	－	－	↓	Low
			≥65 years （n=4, N=/）	HR=0.60 95％CI=(0.48，0.75）	－	－	－	－	↓	Moderate
			Male （n=4, N=/）	HR=0.55 95％CI=(0.40，0.74）	－	↓	－	－	↓	Low
			Female （n=4, N=/）	HR=0.59 95％CI=(0.45，0.79）	－	－	－	－	↓	Moderate
		OS （n=5，N=4025）	PD-L1≥1% （n=5, N=/）	HR=0.75 95％CI=(0.62，0.91）	－	－	－	－	↓	Moderate
			＜65 years （n=3, N=/）	HR=0.51 95％CI=(0.40，0.65）	－	－	－	－	↓	Moderate
			≥65 years （n=3, N=/）	HR=0.69 95％CI=(0.52，0.90）	－	－	－	－	↓	Moderate
			Male （n=3, N=/）	HR=0.61 95％CI=(0.50，0.76）	－	－	－	－	↓	Moderate
			Female （n=3, N=/）	HR=0.56 95％CI=(0.40，0.77）	－	－	－	－	↓	Moderate
		ORR （n=6，N=4227）		OR=2.11 95％CI=(1.44，3.08）	－	－	－	－	－	High
		irAEs （n=6，N=4227）	Arthralgia （n=6, N=4227）	RR=2.14 95％CI=(1.76，2.61）	－	－	－	－	－	High
			Rash （n=6, N=4227）	RR=1.61 95％CI=(1.27，2.04）	－	－	－	－	－	High
			Diarrhea （n=6, N=4227）	RR=0.94 95％CI=(0.58，1.30）	－	↓	－	－	↓	Low
		High-grade irAEs （n=5，N=4025）	Arthralgia （n=5, N=4025）	RR=2.48 95％CI=(1.06，5.10）	－	－	－	－	↓	Moderate
			Rash （n=5, N=4025）	RR=1.46 95％CI=(0.77，6.68）	－	－	－	－	↓	Moderate
			Diarrhea （n=5, N=4025）	RR=1.46 95％CI=(0.86，2.48）	－	－	－	－	↓	Moderate
109	First-Line Immunotherapy Combinations in Advanced Renal Cell Carcinoma: A Rapid Review and Meta-Analysis	PFS （n=6，N=5121）		HR=0.65 95％CI=(0.52，0.82）	↓	↓	－	－	↓	Critically low
		OS （n=6，N=5121）		HR=0.74 95％CI=(0.67，0.81）	↓	－	－	－	↓	Low
		ORR （n=6，N=5121）		RR=2.30 95％CI=(1.51，3.49）	↓	↓	－	－	↓	Critically low
		High-grade AEs （n=6，N=5121）		RR=1.01 95％CI=(0.67，1.52）	↓	↓	－	－	↓	Critically low
110	Risk of toxicity with immunotherapy-tyrosine kinase inhibitors for metastatic renal cell carcinoma: a meta-analysis of randomized controlled trials	AEs （n=4，N=3059）		RR=1.00 95％CI=(0.99，1.01）	↓	－	－	－	↓	Low
		High-grade AEs （n=4，N=3059）		RR=1.07 95％CI=(1.02，1.12）	↓	－	－	－	↓	Low
111	Impact of Clinicopathological Features on Survival in Patients Treated with First-line Immune Checkpoint Inhibitors Plus Tyrosine Kinase Inhibitors for Renal Cell Carcinoma: A Meta-analysis of Randomized Clinical Trials	OS （n=3，N=2398）	ECOG PS=0 （n=3, N=1745）	HR=0.66 95％CI=(0.57，0.76）	↓	－	－	－	↓	Low
			ECOG PS=1 （n=3, N=650）	HR=0.64 95％CI=(0.54，0.77）	↓	－	－	－	↓	Low
			＜65 years （n=3, N=1485）	HR=0.57 95％CI=(0.49，0.67）	↓	－	－	－	↓	Low
			≥65 years （n=3, N=913）	HR=0.75 95％CI=(0.61，0.90）	↓	－	－	－	↓	Low
			Male （n=3, N=1769）	HR=0.66 95％CI=(0.56，0.78	↓	↓	－	－	↓	Critically low
			Female （n=3, N=629）	HR=0.66 95％CI=(0.52，0.83）	↓	－	－	－	↓	Low
112	Risk of selected gastrointestinal toxicities in metastatic renal cell carcinoma patients treated with immuno-TKI combinations: a meta-analysis	AEs （n=4，N=3059）	Nausea （n=4, N=3059）	RR=0.85 95％CI=(0.73，0.99）	↓	－	－	－	↓	Low
			Decreased appetite （n=4, N=3059）	RR=1.06 95％CI=(0.79，1.44）	↓	－	－	－	↓	Low
		High-grade AEs （n=4，N=3059）	Nausea （n=4, N=3059）	RR=1.44 95％CI=(0.72，2.89）	↓	－	－	－	↓	Low
			Decreased appetite （n=4, N=3059）	RR=2.70 95％CI=(1.42，5.14）	↓	－	－	－	↓	Low
		irAEs （n=4，N=3059）	Diarrhea （n=4, N=3059）	RR=1.65 95％CI=(1.43，1.91）	↓	－	－	－	↓	Low
		High-grade irAEs （n=4，N=3059）	Diarrhea （n=4, N=3059）	RR=1.95 95％CI=(1.44，2.64）	↓	－	－	－	↓	Low
113	Differences in oncological and toxicity outcomes between programmed cell death-1 and programmed cell death ligand-1 inhibitors in metastatic renal cell carcinoma: A systematic review and meta-analysis	PFS （n=5，N=4052）	PD-1+CT （n=3, N=2251）	HR=0.52 95％CI=(0.37，0.75）	↓	↓	－	－	↓	Critically low
			PD-L1+CT （n=2, N=1801）	HR=0.76 95％CI=(0.68，0.86）	↓	－	－	－	↓	Low
		OS （n=5，N=4052）	PD-1+CT （n=3, N=2251）	HR=0.66 95％CI=(0.56，0.78）	↓	－	－	－	↓	Low
			PD-L1+CT （n=2, N=1801）	HR=0.88 95％CI=(0.75，1.03）	↓	－	－	－	↓	Low
		ORR （n=5，N=4052）	PD-1+CT （n=3, N=2251）	OR=3.05 95％CI=(2.13，4.37）	↓	－	－	－	↓	Low
			PD-L1+CT （n=2, N=1801）	OR=1.85 95％CI=(0.74，4.61）	↓	↓	－	－	↓	Critically low
		AEs （n=5，N=4052）	PD-1+CT （n=3, N=2251）	OR=1.01 95％CI=(0.52，1.96）	↓	－	－	－	↓	Low
			PD-L1+CT （n=2, N=1801）	OR=0.46 95％CI=(0.27，0.80）	↓	－	－	－	↓	Low
		High-grade AEs （n=5，N=4052）	PD-1+CT （n=3, N=2251）	OR=1.38 95％CI=(1.14，1.66）	↓	－	－	－	↓	Low
			PD-L1+CT （n=2, N=1801）	OR=0.77 95％CI=(0.47，1.24）	↓	↓	－	－	↓	Critically low
114	The Predictive Value of Programmed Death Ligand 1 in Patients with Metastatic Renal Cell Carcinoma Treated with Immune-checkpoint Inhibitors: A Systematic Review and Meta-analysis	PFS （n=5，N=4866）	PD-L1＜1% （n=3, N=1440）	HR=0.95 95％CI=(0.82，1.09）	↓	－	－	－	↓	Low
			PD-L1≥1% （n=5, N=1857）	HR=0.65 95％CI=(0.57，0.74）	↓	－	－	－	↓	Low
115	Combination therapy with immune checkpoint inhibitors in advanced renal cell carcinoma: A meta-analysis of randomized controlled trials	PFS （n=7，N=5073）		HR=0.68 95％CI=(0.52，0.83）	↓	↓	－	－	－	Low
		OS （n=5，N=3986）		HR=0.67 95％CI=(0.53，0.82）	↓	－	－	－	－	Moderate
		ORR （n=7，N=5073）		OR=2.31 95％CI=(1.61，3.32）	↓	↓	－	－	－	Low
		AEs （n=7，N=5073）		OR=0.51 95％CI=(0.36，0.74）	↓	－	－	－	－	Moderate
		High-grade AEs （n=7，N=5073）		OR=0.94 95％CI=(0.65，1.37）	↓	↓	－	－	－	Low
116	Immune-based combinations for the treatment of metastatic renal cell carcinoma: a meta-analysis of randomised clinical trials	PFS （n=6，N=5175）		HR=0.68 95％CI=(0.54，0.85）	↓	↓	－	－	－	Low
		OS （n=6，N=5175）		HR=0.74 95％CI=(0.67，0.81）	↓	－	－	－	－	Moderate
		ORR （n=6，N=5175）		OR=2.53 95％CI=(1.77，3.62）	↓	↓	－	－	－	Low
117	Incidence and risk of hepatic toxicities with PD-1 inhibitors in cancer patients: a meta-analysis	irAEs （n=5，N=2587）	Hepatotoxicity （n=5, N=2587）	RR=2.09 95％CI=(1.1，3.95）	↓	－	－	－	↓	Low
		High-grade irAEs （n=6，N=3390）	Hepatotoxicity （n=6, N=3390）	RR=1.47 95％CI=(0.45，4.86）	↓	－	－	－	↓	Low
118	Pneumonitis and pneumonitis-related death in cancer patients treated with programmed cell death-I inhibitors: a systematic review and meta-analysis	irAEs （n=9,N=4287）	Pneumonia （n=9, N=4287）	OR=4.59 95％CI=(2.51，8.37）	↓	－	－	－	－	Moderate
		High-grade irAEs （n=9,N=4287）	Pneumonia （n=9, N=4287）	OR=3.83 95％CI=(1.54，9.48）	↓	－	－	－	－	Moderate
119	Effectiveness and safety of PD-1/PD-L1 inhibitors in the treatment of solid tumors: a systematic review and meta-analysis	PFS （n=10，N=5246）		HR=0.65 95％CI=(0.53，0.79）	↓	↓	－	－	－	Low
		OS （n=6，N=3214）		HR=0.69 95％CI=(0.62，0.76）	↓	－	－	－	－	Moderate
		ORR （n=9，N=3847）		RR=2.92 95％CI=(2.55，3.36）	↓	↓	－	－	－	Low
		AEs （n=10，N=4323）		RR=0.87 95％CI=(0.84，0.89）	↓	↓	－	－	－	Low
		High-grade AEs （n=10，N=4323）		RR=0.63 95％CI=(0.56，0.71）	↓	↓	－	－	－	Low
120	Toxicity profile of approved anti-PD-1 monoclonal antibodies in solid tumors: a systematic review and meta-analysis of randomized clinical trials	AEs （n=9，N=5353）		RR=0.38 95％CI=(0.87，0.95）	↓	↓	－	－	↓	Critically low
		High-grade AEs （n=9，N=5353）	3-4 grade （n=9, N=5353）	RR=0.39 95％CI=(0.29，0.53）	↓	↓	－	－	－	Low
			5 grade （n=6, N=4044）	RR=0.45 95％CI=(0.19，1.09）	↓	－	－	－	－	Moderate
121	The risk of immune-related endocrine disorders associated with anti-PD-1 inhibitors therapy for solid tumors: A systematic review and meta-analysis	irAEs （n=12,N=4694）	Endocrine disorders PD-1 （n=11, N=3771）	OR=10.75 95％CI=(6.62，17.45）	↓	－	－	－	－	Moderate
			Endocrine disorders PD-1+CTLA-4 （n=5, N=923）	OR=2.77 95％CI=(1.97，3.91）	↓	－	－	－	－	Moderate
		High-grade irAEs （n=12,N=4694）	Endocrine disorders PD-1 （n=11, N=3771）	OR=3.97 95％CI=(1.23，12.75）	↓	－	－	－	－	Moderate
			Endocrine disorders PD-1+CTLA-4 （n=5, N=923）	OR=2.55 95％CI=(1.11，5.87)	↓	－	－	－	－	Moderate
122	Clinical and molecular characteristics associated with the efficacy of PD-1/PD-L1 inhibitors for solid tumors: a meta-analysis	OS （n=11,N=5663）	PD-L1＜1% （n=7, N=/）	HR=0.81 95％CI=(0.71，0.91）	↓	－	－	－	↓	Low
			PD-L1≥1% （n=7, N=/）	HR=0.66 95％CI=(0.58，0.75）	↓	－	－	－	↓	Low
			PD-L1＜5% （n=5, N=/）	HR=0.74 95％CI=(0.56，0.98）	↓	－	－	－	↓	Low
			PD-L1≥5% （n=7, N=/）	HR=0.53 95％CI=(0.44，0.63）	↓	－	－	－	↓	Low
			PD-L1＜10% （n=4, N=/）	HR=0.82 95％CI=(0.70，0.97）	↓	－	－	－	↓	Low
			PD-L1≥10% （n=4, N=/）	HR=0.49 95％CI=(0.38，0.62）	↓	－	－	－	↓	Low
			PD-L1≥50% （n=4, N=/）	HR=0.52 95％CI=(0.43，0.63）	↓	－	－	－	↓	Low
			Former/current smoking （n=5, N=/）	HR=0.69 95％CI=(0.61，0.77）	↓	－	－	－	↓	Low
			Never smoking （n=4, N=/）	HR=0.88 95％CI=(0.79，1.11）	↓	－	－	－	↓	Low
			＜65 years （n=5, N=/）	HR=0.70 95％CI=(0.63，0.78）	↓	－	－	－	↓	Low
			≥65 years （n=5, N=/）	HR=0.74 95％CI=(0.64，0.85）	↓	－	－	－	↓	Low
			≥75 years （n=4, N=/）	HR=0.86 95％CI=(0.40，1.84）	↓	－	－	－	↓	Low
			First line （n=3, N=/）	HR=0.53 95％CI=(0.42，0.67）	↓	－	－	－	↓	Low
			≥Second line （n=8, N=/）	HR=0.71 95％CI=(0.66，0.77）	↓	－	－	－	↓	Low
123	Efficacy of PD-1 or PD-L1 inhibitors and PD-L1 expression status in cancer: meta-analysis	OS （n=8,N=4174）	PD-L1＜1% （n=8, N=1920）	HR=0.80 95％CI=(0.71，0.90）	－	－	－	－	－	High
			PD-L1≥1% （n=8, N=2254）	HR=0.66 95％CI=(0.59，0.74）	－	－	－	－	－	High
124	Efficacy of PD-1 & PD-L1 inhibitors in older adults: a meta-analysis	PFS （n=7，N=4336）	＜65 years （n=4, N=/）	HR=0.73 95％CI=(0.61，0.88）	↓	↓	－	－	↓	Critically low
			≥65 years （n=4, N=/）	HR=0.74 95％CI=(0.60，0.92）	↓	↓	－	－	↓	Critically low
		OS （n=9，N=5458）	＜65 years （n=9, N=3134）	HR=0.68 95％CI=(0.61，0.75）	↓	－	－	－	↓	Low
			≥65 years （n=9, N=2324）	HR=0.64 95％CI=(0.54，0.76）	↓	↓	－	－	↓	Critically low
125	Immune-related ocular toxicties of PD-1/PD-L1 antibody versus chemotherapy for solid tumor: a meta-analysis	irAEs （n=6,N=4245）	Ocular toxicties （n=6, N=4245）	OR=1.34 95％CI=(0.64，2.80)	↓	－	－	－	－	Moderate
		High-grade irAEs （n=6,N=4245）	≥3 grade ocular toxicties （n=6, N=4245）	OR=1.20 95％CI=(0.35，4.08)	↓	－	－	－	－	Moderate
126	Fatal adverse events associated with programmed cell death protein 1 or programmed cell death-ligand 1 monotherapy in cancer	AEs （n=20,N=12398）	Fatal AEs （n=20, N=12398）	OR=0.56 95％CI=(0.35，0.89)	－	－	－	－	－	High
127	Smoking status-based efficacy difference in anti-PD-1/PD-L1 immunotherapy: a systematic review and meta-analysis	PFS （n=15,N=9073）	Former/current smoking （n=6, N=1321）	HR=0.73 95％CI=(0.58，0.92）	↓	↓	－	－	－	Low
			Never smoking （n=6, N=213）	HR=1.15 95％CI=(0.63，2.10）	↓	↓	－	－	－	Low
		OS （n=15,N=9073）	Former/current smoking （n=15, N=7464）	HR=0.75 95％CI=(0.71，0.80）	↓	－	－	－	－	Moderate
			Never smoking （n=15, N=1609）	HR=0.86 95％CI=(0.72，1.03）	↓	－	－	－	－	Moderate
128	Immune Checkpoint Inhibitors for Patients Aged ≥ 75 Years with Advanced Cancer in First‑ and Second‑Line Settings: A Meta‑Analysis	OS （n=15,N=9647）	First line ＜75 years （n=8, N=4992）	HR=0.84 95％CI=(0.71，1.00）	↓	－	－	－	↓	Low
			First line ≥75 years （n=8, N=552）	HR=0.78 95％CI=(0.61，0.99）	↓	－	－	－	↓	Low
			Second line ＜75 years （n=6, N=3415）	HR=0.68 95％CI=(0.61，0.75）	↓	－	－	－	↓	Low
			Second line ≥75 years （n=6, N=317）	HR=1.02 95％CI=(0.77，1.36）	↓	－	－	－	↓	Low
129	Efficacy and safety of combination PD-1/PD-L1 checkpoint inhibitors for malignant solid tumours: A systematic review	PFS （n=15,N=8952）	PD-1/PD-L1+Targeted drug VS Targeted drug （n=5, N=2984）	HR=0.83 95％CI=(0.69，0.99）	－	－	－	－	↓	Moderate
			PD-1/PD-L1+CT VS CT （n=8, N=5197）	HR=0.66 95％CI=(0.58，0.76）	－	－	－	－	↓	Moderate
			PD-1/PD-L1+CTLA-4 VS CTLA-4 （n=2, N=771）	HR=0.41 95％CI=(0.35，0.49）	－	－	－	－	↓	Moderate
		OS （n=15,N=8952）	PD-1/PD-L1+Targeted drug VS Targeted drug （n=5, N=2984）	HR=0.80 95％CI=(0.63，1.00）	－	－	－	－	↓	Moderate
			PD-1/PD-L1+CT VS CT （n=8, N=5197）	HR=0.70 95％CI=(0.61，0.80）	－	－	－	－	↓	Moderate
			PD-1/PD-L1+CTLA-4 VS CTLA-4 （n=2, N=771）	HR=0.57 95％CI=(0.45，0.72）	－	－	－	－	↓	Moderate
		AEs （n=19,N=10178）		RR=1.01 95％CI=(0.99，1.02）	－	－	－	－	↓	Moderate
		High-grade AEs （n=19,N=10178）		RR=1.08 95％CI=(1.04，1.12）	－	↓	－	－	↓	Low
130	The incidence risk of programmed cell death-1/programmed cell death ligand 1 inhibitor-related Alopecia for cancer patients: A systematic review and meta-analysis	AEs （n=22，N=13425）	Alopecia PD-1/PD-L1 VS CT （n=15, N=9522）	OR=0.01 95％CI=(0.01，0.04）	－	↓	－	－	↓	Low
			Alopecia PD-1/PD-L1+CT VS CT （n=7, N=4455）	OR=1.11 95％CI=(0.95，1.30）	－	－	－	－	↓	Moderate
		High-grade AEs （n=12，N=7338）	Alopecia PD-1/PD-L1 VS CT （n=8, N=4185）	OR=0.17 95％CI=(0.05，0.55）	－	－	－	－	↓	Moderate
			Alopecia PD-1/PD-L1+CT VS CT （n=4, N=3153）	OR=0.97 95％CI=(0.48，1.97）	－	－	－	－	↓	Moderate
131	Hepatotoxicity in patients with solid tumors treated with PD-1/PD-L1 inhibitors alone, PD-1/PD-L1 inhibitors plus chemotherapy, or chemotherapy alone: systematic review and meta-analysis	AEs （n=11，N=7311）	Hepatitis PD-1/PD-L1 VS CT （n=5, N=3820）	RR=5.85 95％CI=(1.85，18.46）	↓	－	－	－	－	Moderate
			Hepatitis PD-1/PD-L1+CT VS CT （n=6, N=3491）	RR=2.14 95％CI=(1.29，3.55）	↓	－	－	－	－	Moderate
		High-grade AEs （n=11，N=7311）	Hepatitis PD-1/PD-L1 VS CT （n=5, N=3820）	RR=5.66 95％CI=(1.58，20.27）	↓	－	－	－	－	Moderate
			Hepatitis PD-1/PD-L1+CT VS CT （n=6, N=3491）	RR=5.24 95％CI=(1.89，14.52）	↓	－	－	－	－	Moderate
132	The Anticancer Efficacy of Immune Checkpoint Inhibitors According to Patients’ Age: A Systematic Review and Meta-Analysis	OS （n=29,N=18839）	＜65 years （n=29, N=10832）	HR=0.75 95％CI=(0.70，0.82）	↓	－	－	－	↓	Low
			≥65 years （n=29, N=8144）	HR=0.77 95％CI=(0.72，0.84）	↓	－	－	－	↓	Low
			≥75 years （n=6, N=421）	HR=0.85 95％CI=(0.59，1.23）	↓	－	－	－	↓	Low
133	Efficacy of Anti-PD-1/PD-L1 Monotherapy or Combinational Therapy in Patients Aged 75 Years or Older: A Study-Level Meta-Analysis	PFS （n=8，N=5393）	＜75 years （n=4, N=2314）	HR=0.77 95％CI=(0.60，1.00）	↓	－	－	－	↓	Low
			≥75 years （n=4, N=237）	HR=0.97 95％CI=(0.60，1.58）	↓	－	－	－	↓	Low
		OS （n=8，N=5393）	＜75 years （n=8, N=4658）	HR=0.70 95％CI=(0.62，0.79）	↓	－	－	－	－	Moderate
			≥75 years （n=8, N=472）	HR=0.94 95％CI=(0.67，1.30）	↓	－	－	－	－	Moderate
134	Nephrotoxicity in patients with solid tumors treated with anti-PD-1/PD-L1 monoclonal antibodies: a systematic review and meta-analysis	irAEs （n=/，N=/）	Creatinine increased PD-1/PD-L1 （n=10, N=/）	RR=0.72 95％CI=(0.34，1.55）	↓	－	－	－	－	Moderate
			Creatinine increased PD-1/PD-L1+CT （n=6, N=2591）	RR=1.88 95％CI=(1.24，2.86）	↓	－	－	－	－	Moderate
			Acute kidney injury PD-1/PD-L1 （n=7, N=/）	RR=1.52 95％CI=(0.78，2.95）	↓	－	－	－	－	Moderate
			Acute kidney injury PD-1/PD-L1+CT （n=5, N=2614）	RR=3.35 95％CI=(1.48，7.60）	↓	－	－	－	－	Moderate
			Nephritis PD-1/PD-L1 （n=9, N=4341）	RR=2.77 95％CI=(1.09，6.99）	↓	－	－	－	－	Moderate
			Nephritis PD-1/PD-L1+CT （n=6, N=3941）	RR=2.99 95％CI=(1.07，8.35）	↓	－	－	－	－	Moderate
		High-grade irAEs （n=/，N=/）	Creatinine increased PD-1/PD-L1 （n=3, N=/）	RR=1.29 95％CI=(0.29，5.76）	↓	－	－	－	－	Moderate
			Creatinine increased PD-1/PD-L1+CT （n=4, N=）	RR=2.31 95％CI=(0.49，10.85）	↓	－	－	－	－	Moderate
			Acute kidney injury PD-1/PD-L1 （n=5, N=/）	RR=1.58 95％CI=(0.62，3.55）	↓	－	－	－	－	Moderate
			Acute kidney injury PD-1/PD-L1+CT （n=5, N=）	RR=3.00 95％CI=(1.01，8.94）	↓	－	－	－	－	Moderate
			Nephritis PD-1/PD-L1 （n=8, N=/）	RR=2.40 95％CI=(0.91，6.32）	↓	－	－	－	－	Moderate
			Nephritis PD-1/PD-L1+CT （n=5, N=）	RR=2.38 95％CI=(0.74，7.68）	↓	－	－	－	－	Moderate
135	PD-1 inhibitors versus chemotherapy as second-line treatment for advanced esophageal squamous cell carcinoma: a meta-analysis	PFS （n=3，N=1268）		HR=0.88 95％CI=(0.68，1.14）	－	↓	－	－	↓	Low
		OS （n=5，N=1970）	PD-L1≥1% （n=3, N=561）	HR=0.64 95％CI=(0.53，0.77）	－	－	－	－	↓	Moderate
			PD-L1＜1% （n=3, N=707）	HR=0.85 95％CI=(0.72，1.00）	－	－	－	－	↓	Moderate
		ORR （n=5，N=1970）		RR=1.89 95％CI=（1.16，3.05）	↓	－	－	－	↓	Low
		AEs （n=4，N=1458）		RR=0.76 95％CI=（0.57，1.02）	↓	－	－	－	↓	Low
		High-grade AEs （n=5，N=1970）		RR=0.40 95％CI=（0.32，0.49）	↓	－	－	－	↓	Low
136	Efficacy and Safety of Programmed Cell Death 1 Inhibitor Monotherapy Versus Chemotherapy as Second-Line Treatment for Advanced Esophageal Cancer: A Meta-analysis and Systematic Review	PFS （n=4，N=1683）		HR=0.96 95％CI=(0.76，1.20）	－	－	－	－	－	High
		OS （n=4，N=1683）	＜65 years （n=3, N=/）	HR=0.78 95％CI=(0.69，0.90）	－	－	－	－	↓	Moderate
			≥65 years （n=3, N=/）	HR=0.83 95％CI=(0.70，1.00）	－	－	－	－	↓	Moderate
			Male （n=3, N=/）	HR=0.82 95％CI=(0.73，0.92）	－	－	－	－	↓	Moderate
			Female （n=3, N=/）	HR=0.72 95％CI=(0.50，1.05）	－	－	－	－	↓	Moderate
			ECOG PS=0 （n=3, N=/）	HR=0.86 95％CI=(0.71，1.05）	－	－	－	－	↓	Moderate
			ECOG PS=1 （n=3, N=/）	HR=0.72 95％CI=(0.58，0.90）	－	－	－	－	↓	Moderate
			PD-L1＜10% （n=3, N=/）	HR=0.83 95％CI=(0.67，1.02）	－	－	－	－	↓	Moderate
			PD-L1≥10% （n=3, N=/）	HR=0.68 95％CI=(0.55，0.85）	－	－	－	－	↓	Moderate
			Asians （n=2, N=/）	HR=0.73 95％CI=(0.61，0.87）	－	－	－	－	↓	Moderate
			non-Asians （n=2, N=/）	HR=1.04 95％CI=(0.85，1.27）	－	－	－	－	↓	Moderate
		ORR （n=4，N=1683）		RR=3.00 95％CI=(2.36，3.82）	－	↓	－	－	－	Moderate
		AEs （n=4，N=1683）		RR=0.29 95％CI=(0.09，0.89）	－	↓	－	－	－	Moderate
		High-grade AEs （n=4，N=1683）		RR=0.26 95％CI=(0.16，0.44）	－	↓	－	－	－	Moderate
137	The efficacy and safety of antibodies targeting PD-1 for treatment in advanced esophageal cancer: A systematic review and meta-analysis	PFS （n=4，N=1685）		HR=0.96 95％CI=(0.76，1.20）	↓	↓	－	－	↓	Critically low
		OS （n=4，N=1685）		HR=0.79 95％CI=(0.71，0.88）	↓	－	－	－	↓	Low
		ORR （n=4，N=1685）		OR=1.92 95％CI=(0.98，3.72）	↓	↓	－	－	↓	Critically low
		AEs （n=3，N=1495）		OR=0.37 95％CI=(0.09，1.55）	↓	↓	－	－	↓	Critically low
		High-grade AEs （n=3，N=1495）		OR=0.25 95％CI=(0.13，0.46）	↓	↓	－	－	↓	Critically low
138	Anti-PD1/PD-L1 monotherapy vs standard of care in patients with recurrent or metastatic head and neck squamous cell carcinoma A meta-analysis of randomized controlled trials	PFS （n=3，N=1345）		HR=0.96 95％CI=(0.85，1.09）	－	－	－	－	↓	Moderate
		OS （n=3，N=1345）		HR=0.79 95％CI=(0.70，0.90）	－	－	－	－	↓	Moderate
		ORR （n=3，N=1345）		RR=1.32 95％CI=(1.00，1.75）	－	－	－	－	↓	Moderate
		AEs （n=3，N=1345）		RR=0.74 95％CI=（0.69，0.79）	－	－	－	－	↓	Moderate
		High-grade AEs （n=3，N=1345）		RR=0.38 95％CI=（0.30，0.48）	－	－	－	－	↓	Moderate
139	PD-1/PD-L1 inhibitor monotherapy in recurrent or metastatic squamous cell carcinoma of the head and neck: a meta-analysis	PFS （n=4，N=2474）	PD-1 （n=3, N=1985）	HR=0.93 95％CI=(0.79，1.06）	－	－	－	－	↓	Moderate
			PD-L1 （n=1, N=289）	HR=1.02 95％CI=(0.84，1.05）	－	－	－	－	↓	Moderate
		OS （n=4，N=2474）	PD-1 （n=3, N=1985）	HR=0.80 95％CI=(0.70，0.90）	－	－	－	－	↓	Moderate
			PD-L1 （n=1, N=289）	HR=0.88 95％CI=(0.72，1.08）	－	－	－	－	↓	Moderate
			PD-L1＜1% （n=2, N=/）	HR=1.05 95％CI=(0.63，1.47）	－	－	－	－	↓	Moderate
			PD-L1≥1% （n=2, N=/）	HR=0.67 95％CI=(0.53，0.81）	－	－	－	－	↓	Moderate
		ORR （n=4，N=2474）		OR=1.04 95％CI=(0.46，3.37）	－	－	－	－	↓	Moderate
		AEs （n=3，N=1873）		OR=0.33 95％CI=(0.26，0.43）	－	－	－	－	↓	Moderate
		High-grade AEs （n=4，N=2474）		OR=0.28 95％CI=(0.22，0.35）	－	－	－	－	↓	Moderate
140	Immune checkpoint inhibitors in pre-treated gastric cancer patients: Results from a literature-based meta-analysis	PFS （n=3,N=1456）		HR=1.16 95％CI=(0.62，2.17）	↓	↓	－	－	↓	Critically low
		OS （n=3,N=1456）	PD-L1＜1% （n=/, N=/）	HR=1.04 95％CI=(0.77，1.42）	↓	－	－	－	↓	Low
			PD-L1≥1% （n=/, N=/）	HR=0.82 95％CI=(0.67，0.99）	↓	－	－	－	↓	Low
			＜65 years （n=/, N=/）	HR=0.89 95％CI=(0.66，1.19）	↓	－	－	－	↓	Low
			≥65 years （n=/, N=/）	HR=0.76 95％CI=(0.52，1.11）	↓	－	－	－	↓	Low
			Female （n=/, N=/）	HR=1.01 95％CI=(0.67，1.51）	↓	－	－	－	↓	Low
			Male （n=/, N=/）	HR=0.79 95％CI=(0.58，1.08）	↓	↓	－	－	↓	Critically low
			ECOG PS=0 （n=/, N=/）	HR=0.84 95％CI=(0.50，1.41）	↓	↓	－	－	↓	Critically low
			ECOG=1 （n=/, N=/）	HR=0.88 95％CI=(0.67，1.13）	↓	－	－	－	↓	Low
			GC （n=/, N=/）	HR=0.92 95％CI=(0.62，1.29）	↓	↓	－	－	↓	Critically low
			GEJC （（n=/, N=/）	HR=0.67 95％CI=(0.48，0.92）	↓	－	－	－	↓	Low
		ORR （n=3,N=1456）		RR=1.38 95％CI=(0.30，6.46）	↓	↓	－	－	↓	Critically low
		AEs （n=3,N=1456）		RR=0.86 95％CI=(0.54，1.36）	↓	↓	－	－	↓	Critically low
		High-grade AEs （n=3,N=1456）		RR=0.59 95％CI=(0.22，1.55）	↓	↓	－	－	↓	Critically low
141	Predictive role of microsatellite instability for PD-1 blockade in patients with advanced gastric cancer: a meta-analysis of randomized clinical trials	PFS （n=4，N=2545）	Microsatellite instability （n=2, N=77）	HR=0.57 95％CI=(0.33，0.97）	↓	－	－	↓	－	Low
		OS （n=4，N=2545）	Microsatellite instability （n=4, N=124）	HR=0.34 95％CI=(0.21，0.54）	↓	－	－	↓	－	Low
			Microsatellite stable （n=3, N=1738）	HR=0.85 95％CI=(0.71，1.00）	↓	－	－	－	－	Moderate
		ORR （n=4，N=2545）	Microsatellite instability （n=2, N=77）	HR=1.76 95％CI=(1.10，2.83）	↓	－	－	↓	－	Low
142	Oncological outcomes of addition of anti-PD1/PDL1 to chemotherapy in the therapy of patients with advanced gastric or gastro-oesophageal junction cancer： A meta-analysis	PFS （n=3,N=1456）		OR=0.93 95％CI=(0.62，1.39)	↓	↓	－	－	↓	Critically low
		OS （n=3,N=1456）	GC （n=3, N=/）	OR=0.88 95％CI=(0.64，1.20)	↓	↓	－	－	↓	Critically low
			GEJC （n=3, N=/）	OR=0.67 95％CI=(0.48，0.92)	↓	－	－	－	↓	Low
		AEs （n=3,N=1456）		OR=0.53 95％CI=(0.13，2.10)	↓	↓	－	－	↓	Critically low
		High-grade AEs （n=3,N=1456）		OR=0.53 95％CI=(0.16，1.74)	↓	↓	－	－	↓	Critically low
143	Efficacy of immune-checkpoint inhibitors in metastatic gastric or gastroesophageal junction adenocarcinoma by patient subgroups: A systematic review and meta-analysis	PFS （n=5,N=2264）		HR=1.18 95％CI=(0.81，1.71）	↓	－	－	－	↓	Low
		OS （n=5,N=2264）	Asians （n=4, N=/）	HR=0.86 95％CI=(0.61，1.20）	↓	－	－	－	↓	Low
			non-Asians （n=4, N=/）	HR=0.96 95％CI=(0.84，1.08）	↓	－	－	－	↓	Low
			＜65 years （n=5, N=/）	HR=0.88 95％CI=(0.75，1.04）	↓	－	－	－	↓	Low
			≥65 years （n=5, N=/）	HR=0.85 95％CI=(0.67，1.08）	↓	－	－	－	↓	Low
			Female （n=5, N=/）	HR=0.99 95％CI=(0.80，1.22	↓	－	－	－	↓	Low
			Male （n=5, N=/）	HR=0.82 95％CI=(0.69，0.97）	↓	－	－	－	↓	Low
			ECOG PS=0 （n=4, N=/）	HR=0.84 95％CI=(0.60，1.19）	↓	－	－	－	↓	Low
			ECOG=1 （n=4, N=/）	HR=0.88 95％CI=(0.73，1.07）	↓	－	－	－	↓	Low
144	Meta-analysis of efficacy of PD-1/PD-L1 monoclonal antibody in gastric or adenocarcinoma of the gastroesophageal junction	PFS （n=7，N=4780）	PD-1/PD-L1 （n=4, N=1968）	HR=1.45 95％CI=(1.17，1.81）	↓	↓	－	－	↓	Critically low
			PD-1/PD-L1+CT （n=3, N=2812）	HR=0.78 95％CI=(0.70，0.86）	↓	↓	－	－	↓	Critically low
		OS （n=7，N=4780）	PD-1/PD-L1 （n=4, N=1968）	HR=0.96 95％CI=(0.87，1.07）	↓	－	－	－	↓	Low
			PD-1/PD-L1+CT （n=3, N=2812）	HR=0.84 95％CI=(0.76，0.94）	↓	－	－	－	↓	Low
		ORR （n=6，N=3199）	PD-1/PD-L1 （n=4, N=1968）	RR=0.65 95％CI=(0.39，1.09）	↓	↓	－	－	↓	Critically low
			PD-1/PD-L1+CT （n=2, N=1231）	RR=1.24 95％CI=(1.10，1.39）	↓	↓	－	－	↓	Critically low
145	A systematic review and meta-analysis of PD-1/PD-L1 inhibitors in specific patient subgroups with advanced gastro-oesophageal junction and gastric adenocarcinoma	OS （n=4，N=1962）	Asians （n=3, N=/）	HR=0.84 95％CI=(0.52，1.36）	↓	－	－	－	↓	Low
			non-Asians （n=3, N=/）	HR=1.00 95％CI=(0.78，1.29）	↓	－	－	－	↓	Low
			Gastric cancer （n=4, N=/）	HR=0.89 95％CI=(0.71，1.13）	↓	－	－	－	－	Moderate
			Gastro-oesophageal junction cancer （n=4, N=/）	HR=0.76 95％CI=(0.55，1.06）	↓	－	－	－	－	Moderate
			＜65 years （n=4, N=/）	HR=0.87 95％CI=(0.71，1.06）	↓	－	－	－	－	Moderate
			≥65 years （n=4, N=/）	HR=0.81 95％CI=(0.61，1.08）	↓	－	－	－	－	Moderate
			Male （n=4, N=/）	HR=0.81 95％CI=(0.65，1.02）	↓	－	－	－	－	Moderate
			Female （n=4, N=/）	HR=0.96 95％CI=(0.79，1.18	↓	－	－	－	－	Moderate
			ECOG PS=0 （n=4, N=/）	HR=0.84 95％CI=(0.58，1.22）	↓	↓	－	－	－	Low
			ECOG PS=1 （n=4, N=/）	HR=0.87 95％CI=(0.76，1.00）	↓	－	－	－	－	Moderate
			PD-L1＜1% （n=3, N=/）	HR=1.04 95％CI=(0.76，1.43）	↓	－	－	－	↓	Low
			PD-L1≥1% （n=3, N=/）	HR=0.82 95％CI=(0.67，1.00）	↓	－	－	－	↓	Low
146	PD-1/PD-L1 Inhibitors versus Chemotherapy for Previously Treated Advanced Gastroesophageal Cancer: A Meta-Analysis of Randomized Controlled Trials	PFS （n=6，N=2648）	Squamous （n=4, N=1458）	HR=0.91 95％CI=(0.74，1.11）	↓	－	－	－	↓	Low
			non-Squamous （n=2, N=963）	HR=1.58 95％CI=(1.37，1.82）	↓	－	－	－	↓	Low
		OS （n=6，N=2648）	Squamous （n=4, N=1458）	HR=0.75 95％CI=(0.66，0.84）	↓	－	－	－	↓	Low
			non-Squamous （n=2, N=963）	HR=1.00 95％CI=(0.86，1.16）	↓	－	－	－	↓	Low
		ORR （n=6，N=2648）	Squamous （n=4, N=1458）	RR=1.89 95％CI=(1.03，3.44）	↓	↓	－	－	↓	Critically low
			non-Squamous （n=3, N=1190）	RR=0.88 95％CI=(0.60，1.29）	↓	－	－	－	↓	Low
		AEs （n=6，N=2648）		RR=0.67 95％CI=(0.62，0.73）	↓	－	－	－	↓	Low
		High-grade AEs （（n=5，N=2200）		RR=0.40 95％CI=(0.33，0.49）	↓	－	－	－	↓	Low
147	Comparative Impact of PD-1 and PD-L1 Inhibitors on Advanced Esophageal or Gastric/Gastroesophageal Junction Cancer Treatment: A Systematic Review and Meta-Analysis	PFS （n=7，N=3700）	Esophageal cancer （n=4, N=2244）	HR=0.89 95％CI=(0.66，1.19）	↓	－	－	－	↓	Low
			Gastric/Gastroesophageal junction cancer （n=3, N=1456）	HR=1.19 95％CI=(0.81，1.74）	↓	－	－	－	↓	Low
		OS （n=8，N=4206）	Esophageal cancer （n=4, N=2266）	HR=0.77 95％CI=(0.67，0.89）	－	－	－	－	↓	Moderate
			Gastric/Gastroesophageal junction cancer （n=4, N=1962）	HR=0.90 95％CI=(0.78，1.04）	－	－	－	－	↓	Moderate
		High-grade AEs （n=4，N=2109）		OR=1.03 95％CI=(0.72，1.49）	－	－	－	－	↓	Moderate
148	Treatment-associated Fatigue in Cancer Patients Treated with Immune Checkpoint Inhibitors; a Systematic Review and Meta-analysis	AEs （n=7,N=4005）	Fatigue （n=7, N=4005）	OR=0.72 95％CI=(0.62，0.84）	↓	－	－	－	↓	Low
		High-grade AEs （n=7,N=4005）	Fatigue （n=7, N=4005）	OR=0.36 95％CI=(0.23，0.56）	↓	－	－	－	↓	Low
149	Risk of Pneumonitis Associated with Programmed Cell Death 1 Inhibitors in Cancer Patients: A Meta-analysis	irAEs （n=12，N=5775）	Pneumonia （n=12, N=5775）	RR=4.36 95％CI=(2.58，7.38）	↓	－	－	－	↓	Low
		High-grade irAEs （n=10，N=4996）	Pneumonia （n=10, N=4996）	RR=2.86 95％CI=(1.24，5.48）	↓	－	－	－	↓	Low
150	Risk of gastrointestinal toxicities with PD-1 inhibitors in cancer patients: A meta-analysis of randomized clinical trials	AEs （n=14，N=7508）	Diarrhea PD-1 VS CT （n=11, N=5620）	RR=0.66 95％CI=(0.50，0.87）	↓	－	－	－	－	Low
			Diarrhea PD-1+CTLA-4 VS CTLA-4 （n=2, N=764）	RR=1.31 95％CI=(1.09，1.57）	↓	－	－	－	↓	Low
			Diarrhea PD-1 VS CTLA-4 （n=2, N=1435）	RR=0.63 95％CI=(0.51，0.77）	↓	－	－	－	↓	Low
		High-grade AEs （n=14，N=7508）	Diarrhea PD-1 VS CT （n=11, N=5620）	RR=0.58 95％CI=(0.30，1.11）	↓	－	－	－	－	Moderate
			Diarrhea PD-1+CTLA-4 VS CTLA-4 （n=2, N=764）	RR=1.38 95％CI=(0.85，2.24）	↓	－	－	－	↓	Low
			Diarrhea PD-1 VS CTLA-4 （n=2, N=1435）	RR=0.44 95％CI=(0.24，0.83）	↓	－	－	－	↓	Low
		irAEs （n=10，N=5033）	Colitis PD-1 VS CT （n=6, N=2834）	RR=3.36 95％CI=(1.25，9.04）	↓	－	－	－	↓	Low
			Colitis PD-1+CTLA-4 VS CTLA-4 （n=2, N=764）	RR=1.16 95％CI=(0.79，1.70）	↓	－	－	－	↓	Low
			Colitis PD-1 VS CTLA-4 （n=2, N=1435）	RR=0.20 95％CI=(0.07，0.62）	↓	－	－	－	↓	Low
		High-grade irAEs （n=2，N=764）	Colitis PD-1 VS CT （n=6, N=2834）	RR=4.31 95％CI=(1.11，16.79）	↓	－	－	－	↓	Low
			Colitis PD-1+CTLA-4 VS CTLA-4 （n=2, N=764）	RR=1.33 95％CI=(0.47，3.75）	↓	－	－	－	↓	Low
			Colitis PD-1 VS CTLA-4 （n=2, N=1435）	RR=0.16 95％CI=(0.04，0.65）	↓	－	－	－	↓	Low
151	Risk of hepatotoxicity in cancer patients treated with immune checkpoint inhibitors: A systematic review and meta-analysis of published data	irAEs （n=5，N=2745）	Hepatotoxicity （n=5, N=2745）	RR=1.94 95％CI=(1.28，2.94）	↓	－	－	－	－	Moderate
		High-grade irAEs （n=5，N=2745）	Hepatotoxicity （n=5, N=2745）	RR=1.58 95％CI=(0.66，3.78）	↓	－	－	－	－	Moderate
152	Risk of endocrine adverse events in cancer patients treated with PD-1 inhibitors: a systematic review and meta-analysis	irAEs （n=13，N=6578）	Hypothyroidism （n=12, N=6438）	RR=6.38 95％CI=(3.78，10.77）	↓	－	－	－	↓	Low
			Hyperthyroidism （n=10, N=5375）	RR=5.08 95％CI=(2.55，10.14）	↓	－	－	－	↓	Low
			Hypophysitis （n=7, N=4010）	RR=2.32 95％CI=(0.57，9.40）	↓	－	－	－	↓	Low
153	Safety and Tolerability of PD-1/PD-L1 Inhibitors Compared with Chemotherapy in Patients with Advanced Cancer: A Meta-Analysis	AEs （n=7，N=3450）		RR=0.82 95％CI=(0.76，0.88）	↓	↓	－	－	－	Low
		High-grade AEs （n=7，N=3450）		RR=0.32 95％CI=(0.22，0.45）	↓	↓	－	－	－	Low
154	Effect of Gender on the Outcome of Patients Receiving Immune Checkpoint Inhibitors for Advanced Cancer: A Systematic Review and Meta-Analysis of Phase III Randomized Clinical Trials	PFS （n=8,N=4362）	Female （n=8, N=1615）	HR=0.77 95％CI=(0.57，1.05）	↓	↓	－	－	－	Moderate
			Male （n=8, N=2747）	HR=0.67 95％CI=(0.55，0.80）	↓	－	－	－	－	Low
		OS （n=13,N=7787）	Female （n=13, N=2615）	HR=0.73 95％CI=(0.60，0.89）	↓	－	－	－	－	Moderate
			Male （n=13, N=5172）	HR=0.69 95％CI=(0.62，0.78）	↓	－	－	－	－	Moderate
155	The Relative Risk and Incidence of Immune Checkpoint Inhibitors Related Pneumonitis in Patients With Advanced Cancer: A Meta-Analysis	irAEs （n=13，N=7092）	Pneumonia （n=13, N=7092）	RR=4.70 95％CI=(2.81，7.85）	－	－	－	－	－	High
		High-grade irAEs （n=13，N=7092）	Pneumonia （n=13, N=7092）	RR=3.33 95％CI=(1.68，6.59）	－	－	－	－	－	High
156	Efficacy of PD-1/PD-L1 inhibitors against pretreated advanced cancer: a systematic review and meta-analysis	PFS （n=8，N=5093）		HR=0.88 95％CI=(0.82，0.95）	↓	－	－	－	－	Moderate
		OS （n=8，N=5093）		HR=0.72 95％CI=(0.66，0.77）	↓	－	－	－	－	Moderate
157	Cancer immunotherapy efficacy and patients' sex: a systematic review and meta-analysis	OS （n=20，N=11351）	Female （n=20, N=3705）	HR=0.86 95％CI=(0.79，0.93）	↓	－	－	－	↓	Low
			Male （n=20, N=7646）	HR=0.72 95％CI=(0.65，0.79）	↓	－	－	－	↓	Low
158	Pneumonitis as a complication of immune system targeting drugs?—a meta-analysis of anti-PD/PD-L1 immunotherapy randomized clinical trials	PFS （n=15,N=7160）		HR=0.75 95％CI=(0.65，0.85）	↓	↓	－	－	－	Low
		OS （n=14,N=/）		HR=0.71 95％CI=(0.66，0.77）	↓	－	－	－	－	Moderate
		ORR （n=15,N=7160）		OR=2.31 95％CI=(1.62，3.29）	↓	↓	－	－	－	Low
		High-grade AEs （n=15,N=7160）		OR=0.31 95％CI=(0.24，0.40）	↓	↓	－	－	－	Low
		irAEs （n=14,N=7246）		OR=4.39 95％CI=(1.66，11.69）	↓	↓	－	－	－	Low
		High-grade irAEs （n=12,N=7246）		OR=2.46 95％CI=(1.29，4.69）	↓	－	－	－	－	Moderate
159	Effect of region on the Outcome of Patients Receiving PD-1/PD-L1 Inhibitors for Advanced Cancer	PFS （n=5,N=2601）	North Americans （n=4, N=2337）	HR=0.49 95％CI=(0.40，0.59）	↓	－	－	－	↓	Low
			Europeans （n=2, N=1012）	HR=0.58 95％CI=(0.44，0.72）	↓	－	－	－	↓	Low
			Asians （n=3, N=/）	HR=0.43 95％CI=(0.28，0.59）	↓	－	－	－	↓	Low
		OS （n=10,N=7122）	North Americans （n=8, N=6037）	HR=0.60 95％CI=(0.53，0.67）	↓	－	－	－	↓	Low
			Europeans （n=4, N=3530）	HR=0.76 95％CI=(0.62，0.90）	↓	－	－	－	↓	Low
			Asians （n=4, N=/）	HR=0.68 95％CI=(0.55，0.80）	↓	－	－	－	↓	Low
160	Efficacy of immune checkpoint inhibitors in cancer patients of different ages: a meta-analysis	PFS （n=27,N=17546）	＜65 years （n=13, N=/）	HR=0.57 95％CI=(0.49，0.66）	↓	↓	－	－	↓	Critically low
			≥65 years （n=17, N=/）	HR=0.67 95％CI=(0.61，0.74）	↓	－	－	－	↓	Low
			65-75 years （n=4, N=/）	HR=0.62 95％CI=(0.47，0.81）	↓	↓	－	－	↓	Critically low
			≥75 years （n=4, N=/）	HR=0.75 95％CI=(0.51，1.10）	↓	－	－	－	↓	Low
		OS （n=27,N=17546）	＜65 years （n=22, N=/）	HR=0.71 95％CI=(0.64，0.79）	↓	↓	－	－	↓	Critically low
			≥65 years （n=26, N=/）	HR=0.73 95％CI=(0.66，0.80）	↓	－	－	－	↓	Low
			65-75 years （n=8, N=/）	HR=0.76 95％CI=(0.62，0.92）	↓	－	－	－	↓	Low
			≥75 years （n=8, N=/）	HR=0.87 95％CI=(0.69，1.10）	↓	－	－	－	↓	Low
161	Rash and Pruritus With PD-1 Inhibitors in Cancer Patients: A Meta-Analysis of Randomized Controlled Trials	irAEs （n=19,N=11006）	Rash （n=19, N=11006）	RR=1.41 95％CI=(1.14，1.76）	↓	↓	－	－	－	Low
			Pruritus （n=15, N=9356）	RR=1.77 95％CI=(1.26，2.49）	↓	－	－	－	－	Moderate
		High-grade irAEs （n=19,N=11006）	Rash （n=15, N=9356）	RR=1.52 95％CI=(0.96，2.40）	↓	↓	－	－	－	Low
			Pruritus （n=7, N=4447）	RR=1.31 95％CI=(0.60，2.84）	↓	－	－	－	－	Moderate
162	Efficacy and safety of PD-1/PD-L1 inhibitors versus standard therapy in the treatment of cancer: a meta-analysis	ORR （n=11,N=6295）		RR=1.87 95％CI=(1.33，2.64)	↓	－	－	－	↓	Low
		AEs （n=10,N=5445）		RR=0.96 95％CI=(0.88，1.04)	↓	－	－	－	↓	Low
		High-grade AEs （n=10,N=5445）		RR=0.44 95％CI=(0.28，0.68)	↓	－	－	－	↓	Low
163	Cardiotoxicity of programmed cell death 1 receptor/progammed cell death ligand 1 inhibtors: a meta analysis	irAEs （n=10,N=5291）	Cardiotoxicity （n=10, N=5291）	RR=2.38 95％CI=(1.19，4.78)	↓	－	－	－	－	Moderate
164	Incidence and risk of PD-1/PD-L1 inhibior-associated pneumonia in advance cancer patients: a meta analysis	irAEs （n=15,N=8462）	Pneumonia （n=15, N=8462）	OR=6.63 95％CI=(4.22，10.40)	↓	－	－	－	－	Moderate
		High-grade irAEs （n=15,N=8462）	≥3 grade pneumonia （n=15, N=8462）	OR=4.87 95％CI=(2.64，8.99)	↓	－	－	－	－	Moderate
165	Association between PD-L1 status and immune checkpoint inhibitor response in advanced malignancies: a systematic review and meta-analysis of overall survival data	OS （n=14,N=8887）	PD-L1＜1% （n=11, N=/）	HR=0.78 95％CI=(0.70，0.87)	↓	↓	－	－	↓	Critically low
			PD-L1≥1% （n=11, N=/）	HR=0.62 95％CI=(0.56，0.70)	↓	↓	－	－	↓	Critically low
166	A meta-analysis comparing responses of Asian versus non-Asian cancer patients to PD-1 and PDL1 inhibitor-based therapy	PFS （n=19,N=11020）	Asians （n=6, N=/）	HR=0.54 95％CI=(0.32，0.76）	↓	↓	－	－	－	Low
			non-Asians （n=6, N=/）	HR=0.69 95％CI=(0.54，0.85）	↓	↓	－	－	－	Low
		OS （n=19,N=11020）	Asians （n=16, N=/）	HR=0.69 95％CI=(0.61，0.77）	↓	－	－	－	－	Moderate
			non-Asians （n=16, N=/）	HR=0.82 95％CI=(0.77，0.88）	↓	－	－	－	－	Moderate
167	The impact of smoking on the effectiveness of immune checkpoint inhibitors - a systematic review and meta-analysis	OS （n=11,N=7014）	Former/current smoking （n=11, N=5431）	HR=0.79 95％CI=(0.72，0.85）	↓	－	－	－	↓	Low
			Never smoking （n=10, N=1256）	HR=0.91 95％CI=(0.81，1.01）	↓	－	－	－	↓	Low
168	A Systematic Review and Meta-Analysis of Immune-Related Adverse Events of Anti-PD-1 Drugs in Randomized Controlled Trials	irAEs （n=18，N=9318）	Pneumonia （n=11, N=5830）	RR=2.10 95％CI=(0.85，5.18）	↓	↓	－	－	↓	Critically low
			Colitis （n=8, N=4714）	RR=2.96 95％CI=(1.62，5.38）	↓	－	－	－	↓	Low
			Hypothyroidism （n=9, N=5125）	RR=7.87 95％CI=(5.36，11.57）	↓	－	－	－	↓	Low
			Hyperthyroidism （n=8, N=4714）	RR=7.03 95％CI=(4.35，11.34）	↓	－	－	－	↓	Low
			Hepatitis （n=3, N=2139）	RR=9.31 95％CI=(2.18，39.85）	↓	－	－	－	↓	Low
			Rash （n=13, N=6600）	RR=1.58 95％CI=(0.98，2.54）	↓	↓	－	－	－	Low
169	Clinical efficacy and safety of anti-PD-1/PD-L1 inhibitors for the treatment of advanced or metastatic cancer: a systematic review and meta-analysis	PFS （n=35,N=21047）	PD-L1＜1% （n=13, N=/）	HR=1.02 95％CI=(0.85，1.23）	↓	↓	－	－	↓	Critically low
			PD-L1≥1% （n=17, N=/）	HR=0.74 95％CI=(0.65，0.85）	↓	↓	－	－	↓	Critically low
			PD-L1＜50% （n=5, N=/）	HR=0.71 95％CI=(0.54，0.94）	↓	－	－	－	↓	Low
			PD-L1≥50% （n=10, N=/）	HR=0.59 95％CI=(0.49，0.72）	↓	－	－	－	↓	Low
		OS （n=35,N=21047）	PD-L1＜1% （n=15, N=/）	HR=0.89 95％CI=(0.78，1.02）	↓	－	－	－	↓	Low
			PD-L1≥1% （n=21, N=/）	HR=0.70 95％CI=(0.65，0.76）	↓	－	－	－	↓	Low
			PD-L1＜50% （n=8, N=/）	HR=0.79 95％CI=(0.66，0.94）	↓	－	－	－	↓	Low
			PD-L1≥50% （n=10, N=/）	HR=0.67 95％CI=(0.58，0.76）	↓	－	－	－	↓	Low
		ORR （n=33,N=19404）		RR=1.64 95％CI=(1.42，1.90）	↓	↓	－	－	↓	Critically low
170	Treatment-Related Adverse Events with PD-1 or PD-L1 Inhibitors: A Systematic Review and Meta-Analysis	AEs （n=41，N=24092）	Fatigue （n=41, N=24092）	RR=0.91 95％CI=(0.85，0.99）	↓	－	－	－	↓	Low
			Nausea （n=41, N=24092）	RR=0.67 95％CI=(0.57，0.79）	↓	↓	－	－	↓	Critically low
			Vomiting （n=41, N=24092）	RR=0.79 95％CI=(0.68，0.92）	↓	↓	－	－	↓	Critically low
			Neutropenia （n=41, N=24092）	RR=0.08 95％CI=(0.07，0.10）	↓	－	－	－	↓	Low
		High-grade AEs （n=41，N=24092）	Fatigue （n=41, N=24092）	RR=0.78 95％CI=(0.54，1.13）	↓	－	－	－	↓	Low
			Nausea （n=41, N=24092）	RR=0.60 95％CI=(0.39，0.91）	↓	－	－	－	↓	Low
			Vomiting （n=41, N=24092）	RR=0.56 95％CI=(0.38，0.83）	↓	－	－	－	↓	Low
			Neutropenia （n=41, N=24092）	RR=0.09 95％CI=(0.06，0.16）	↓	－	－	－	↓	Low
		irAEs （n=41，N=24092）	Pneumonia （n=41, N=24092）	RR=0.96 95％CI=(0.79，1.18）	↓	－	－	－	↓	Low
			Alanine amino transferase elevation （n=41, N=24092）	RR=1.58 95％CI=(1.26，1.99）	↓	－	－	－	↓	Low
			Hepatitis （n=41, N=24092）	RR=3.54 95％CI=(1.96，6.38）	↓	－	－	－	↓	Low
		High-grade irAEs （n=41，N=24092）	Pneumonia （n=41, N=24092）	RR=0.94 95％CI=(0.81，1.09）	↓	－	－	－	↓	Low
			Alanine amino transferase elevation （n=41, N=24092）	RR=1.63 95％CI=(0.96，2.77）	↓	－	－	－	↓	Low
			Hepatitis （n=41, N=24092）	RR=3.45 95％CI=(1.91，6.23）	↓	－	－	－	↓	Low
171	Efficacy of PD-1 or PD-L1 Inhibitors and Central Nervous System Metastases in Advanced Cancer: A Meta-Analysis	OS （n=8，N=4988）	Central Nervous System Metastases （n=8, N=559）	HR=0.76 95％CI=(0.62，0.93）	↓	－	－	－	↓	Low
			non-Central Nervous System Metastases （n=8, N=4429）	HR=0.74 95％CI=(0.68，0.79）	↓	－	－	－	↓	Low
172	Efficacy and safety of anti-PD-1/PD-L1 combinations versus standard of care in cancer: a systematic review and meta-analysis	PFS （n=19，N=10536）		HR=0.74 95％CI=(0.67，0.81）	↓	－	－	－	－	Moderate
		OS （n=18，N=10231）		HR=0.76 95％CI=(0.69，0.84）	↓	－	－	－	－	Moderate
		ORR （n=19，N=10536）		RR=1.27 95％CI=(1.13，1.43）	↓	↓	－	－	－	Low
		High-grade AEs （n=19，N=10536）		RR=1.07 95％CI=(1.01，1.14）	↓	↓	－	－	－	Low
Note: ↓: One downgrade;－: No downgrade; CI: Confidence interval
